# Supplementary material for: Mathematical Modeling of COVID-19 Cases and Deaths and the Impact of Vaccinations during Three Years of the Pandemic in Peru
Source: Vaccines (Basel). 2023 Oct 27;11(11):1648. doi: 10.3390/vaccines11111648 (PMC10674587; doi:10.3390/vaccines11111648)
Supplement: Supplementary file 1 [file vaccines-11-01648-s001.zip]

Archive with 1 entries (1 files):
- vaccines-2603908-supplementary.xlsx
