# Supplementary material for: Mathematical Modeling of COVID-19 Cases and Deaths and the Impact of Vaccinations during Three Years of the Pandemic in Peru
Source: Vaccines (Basel). 2023 Oct 27;11(11):1648. doi: 10.3390/vaccines11111648 (PMC10674587; doi:10.3390/vaccines11111648)
Supplement: Supplementary file 1 [file vaccines-11-01648-s001.zip › vaccines-2603908-supplementary.xlsx]

## Sheet: Real Data
date	total_cases	daily_cases	total_deaths	daily_deaths	people_vaccinated
2020-03-06	1	0	1	1	0
2020-03-07	9	8	1	0	0
2020-03-08	9	0	1	0	0
2020-03-09	11	2	1	0	0
2020-03-10	13	2	2	1	0
2020-03-11	15	2	2	0	0
2020-03-12	17	2	2	0	0
2020-03-13	26	9	2	0	0
2020-03-14	32	6	3	1	0
2020-03-15	47	15	3	0	0
2020-03-16	75	28	3	0	0
2020-03-17	90	15	5	2	0
2020-03-18	121	31	5	0	0
2020-03-19	234	113	9	4	0
2020-03-20	234	0	15	6	0
2020-03-21	318	84	20	5	0
2020-03-22	318	0	26	6	0
2020-03-23	318	0	30	4	0
2020-03-24	395	77	34	4	0
2020-03-25	416	21	39	5	0
2020-03-26	480	64	45	6	0
2020-03-27	580	100	57	12	0
2020-03-28	580	0	63	6	0
2020-03-29	635	55	71	8	0
2020-03-30	671	36	86	15	0
2020-03-31	852	181	95	9	0
2020-04-01	1065	213	113	18	0
2020-04-02	1323	258	138	25	0
2020-04-03	1323	0	161	23	0
2020-04-04	1414	91	183	22	0
2020-04-05	1595	181	209	26	0
2020-04-06	1746	151	258	49	0
2020-04-07	2281	535	317	59	0
2020-04-08	2561	280	360	43	0
2020-04-09	2954	393	423	63	0
2020-04-10	4342	1388	471	48	0
2020-04-11	5256	914	569	98	0
2020-04-12	5897	641	650	81	0
2020-04-13	6848	951	753	103	0
2020-04-14	7519	671	846	93	0
2020-04-15	7519	0	952	106	0
2020-04-16	10303	2784	1061	109	0
2020-04-17	11475	1172	1200	139	0
2020-04-18	13489	2014	1333	133	0
2020-04-19	13489	0	1490	157	0
2020-04-20	14420	931	1628	138	0
2020-04-21	15628	1208	1786	158	0
2020-04-22	16325	697	1990	204	0
2020-04-23	17837	1512	2199	209	0
2020-04-24	19250	1413	2418	219	0
2020-04-25	20914	1664	2664	246	0
2020-04-26	21648	734	2910	246	0
2020-04-27	25331	3683	3198	288	0
2020-04-28	27517	2186	3488	290	0
2020-04-29	28699	1182	3793	305	0
2020-04-30	31190	2491	4106	313	0
2020-05-01	33931	2741	4450	344	0
2020-05-02	36976	3045	4782	332	0
2020-05-03	40459	3483	5181	399	0
2020-05-04	42534	2075	5589	408	0
2020-05-05	45928	3394	6004	415	0
2020-05-06	47372	1444	6442	438	0
2020-05-07	51189	3817	6871	429	0
2020-05-08	54817	3628	7328	457	0
2020-05-09	58526	3709	7809	481	0
2020-05-10	61847	3321	8263	454	0
2020-05-11	65015	3168	8740	477	0
2020-05-12	67307	2292	9258	518	0
2020-05-13	68822	1515	9778	520	0
2020-05-14	72059	3237	10294	516	0
2020-05-15	76306	4247	10760	466	0
2020-05-16	80604	4298	11277	517	0
2020-05-17	84495	3891	11824	547	0
2020-05-18	88541	4046	12333	509	0
2020-05-19	92273	3732	12835	502	0
2020-05-20	94933	2660	13369	534	0
2020-05-21	99483	4550	13984	615	0
2020-05-22	104020	4537	14512	528	0
2020-05-23	108769	4749	15056	544	0
2020-05-24	111698	2929	15583	527	0
2020-05-25	115754	4056	16101	518	0
2020-05-26	119959	4205	16644	543	0
2020-05-27	123979	4020	17216	572	0
2020-05-28	129751	5772	17796	580	0
2020-05-29	135905	6154	18340	544	0
2020-05-30	141779	5874	18929	589	0
2020-05-31	148285	6506	19483	554	0
2020-06-01	155671	7386	20116	633	0
2020-06-02	164476	8805	20715	599	0
2020-06-03	170039	5563	21284	569	0
2020-06-04	174884	4845	21946	662	0
2020-06-05	178914	4030	22485	539	0
2020-06-06	183198	4284	23034	549	0
2020-06-07	187400	4202	23651	617	0
2020-06-08	191758	4358	24239	588	0
2020-06-09	196515	4757	24851	612	0
2020-06-10	199696	3181	25421	570	0
2020-06-11	203736	4040	26040	619	0
2020-06-12	208823	5087	26637	597	0
2020-06-13	214788	5965	27254	617	0
2020-06-14	220749	5961	27856	602	0
2020-06-15	225132	4383	28420	564	0
2020-06-16	229736	4604	29047	627	0
2020-06-17	232992	3256	29645	598	0
2020-06-18	237156	4164	30275	630	0
2020-06-19	240908	3752	30889	614	0
2020-06-20	244388	3480	31495	606	0
2020-06-21	247925	3537	32020	525	0
2020-06-22	251338	3413	32637	617	0
2020-06-23	254936	3598	33225	588	0
2020-06-24	257447	2511	33770	545	0
2020-06-25	260810	3363	34311	541	0
2020-06-26	264689	3879	34864	553	0
2020-06-27	268602	3913	35394	530	0
2020-06-28	272364	3762	35912	518	0
2020-06-29	275989	3625	36439	527	0
2020-06-30	279419	3430	36974	535	0
2020-07-01	282365	2946	37512	538	0
2020-07-02	285213	2848	38011	499	0
2020-07-03	288477	3264	38568	557	0
2020-07-04	292004	3527	39101	533	0
2020-07-05	295599	3595	39637	536	0
2020-07-06	299080	3481	40205	568	0
2020-07-07	302718	3638	40728	523	0
2020-07-08	305703	2985	41310	582	0
2020-07-09	309278	3575	41870	560	0
2020-07-10	312911	3633	42414	544	0
2020-07-11	316448	3537	42985	571	0
2020-07-12	319646	3198	43507	522	0
2020-07-13	322710	3064	44085	578	0
2020-07-14	326326	3616	44667	582	0
2020-07-15	330123	3797	45258	591	0
2020-07-16	333867	3744	45856	598	0
2020-07-17	337724	3857	46453	597	0
2020-07-18	341586	3862	47071	618	0
2020-07-19	345537	3951	47643	572	0
2020-07-20	349500	3963	48242	599	0
2020-07-21	353590	4090	48842	600	0
2020-07-22	357681	4091	49434	592	0
2020-07-23	362087	4406	50064	630	0
2020-07-24	366550	4463	50665	601	0
2020-07-25	371096	4546	51283	618	0
2020-07-26	375961	4865	51902	619	0
2020-07-27	379884	3923	52483	581	0
2020-07-28	384797	4913	53100	617	0
2020-07-29	389717	4920	53723	623	0
2020-07-30	395005	5288	54379	656	0
2020-07-31	400683	5678	54995	616	0
2020-08-01	407492	6809	55584	589	0
2020-08-02	414735	7243	56188	604	0
2020-08-03	422183	7448	56822	634	0
2020-08-04	428850	6667	57493	671	0
2020-08-05	433100	4250	58072	579	0
2020-08-06	439890	6790	58735	663	0
2020-08-07	447624	7734	59393	658	0
2020-08-08	455409	7785	59996	603	0
2020-08-09	463875	8466	60627	631	0
2020-08-10	471012	7137	61296	669	0
2020-08-11	478024	7012	61949	653	0
2020-08-12	483133	5109	62534	585	0
2020-08-13	489680	6547	63170	636	0
2020-08-14	498555	8875	63758	588	0
2020-08-15	507996	9441	64381	623	0
2020-08-16	516296	8300	65036	655	0
2020-08-17	525803	9507	65687	651	0
2020-08-18	535946	10143	66272	585	0
2020-08-19	541493	5547	66823	551	0
2020-08-20	549321	7828	67437	614	0
2020-08-21	558420	9099	68013	576	0
2020-08-22	567059	8639	68530	517	0
2020-08-23	576067	9008	69036	506	0
2020-08-24	585236	9169	69557	521	0
2020-08-25	594326	9090	70072	515	0
2020-08-26	600438	6112	70597	525	0
2020-08-27	607382	6944	71111	514	0
2020-08-28	613378	5996	71636	525	0
2020-08-29	621997	8619	72082	446	0
2020-08-30	629961	7964	72573	491	0
2020-08-31	639435	9474	73059	486	0
2020-09-01	647166	7731	73487	428	0
2020-09-02	652037	4871	73872	385	0
2020-09-03	657129	5092	74300	428	0
2020-09-04	663437	6308	74677	377	0
2020-09-05	670145	6708	75078	401	0
2020-09-06	676848	6703	75438	360	0
2020-09-07	683702	6854	75804	366	0
2020-09-08	689977	6275	76165	361	0
2020-09-09	691575	1598	76519	354	0
2020-09-10	696190	4615	76852	333	0
2020-09-11	702776	6586	77173	321	0
2020-09-12	710067	7291	77496	323	0
2020-09-13	716670	6603	77799	303	0
2020-09-14	722832	6162	78093	294	0
2020-09-15	729619	6787	78384	291	0
2020-09-16	733860	4241	78663	279	0
2020-09-17	738020	4160	78951	288	0
2020-09-18	744400	6380	79232	281	0
2020-09-19	750098	5698	79492	260	0
2020-09-20	756412	6314	79745	253	0
2020-09-21	762865	6453	79992	247	0
2020-09-22	768895	6030	80275	283	0
2020-09-23	772896	4001	80516	241	0
2020-09-24	776546	3650	80750	234	0
2020-09-25	782695	6149	80984	234	0
2020-09-26	788930	6235	81206	222	0
2020-09-27	794584	5654	81420	214	0
2020-09-28	800142	5558	81639	219	0
2020-09-29	805302	5160	81870	231	0
2020-09-30	808714	3412	82036	166	0
2020-10-01	811768	3054	82236	200	0
2020-10-02	814829	3061	82412	176	0
2020-10-03	818297	3468	82572	160	0
2020-10-04	821564	3267	82755	183	0
2020-10-05	824985	3421	82916	161	0
2020-10-06	828169	3184	83087	171	0
2020-10-07	829999	1830	83270	183	0
2020-10-08	832929	2930	83437	167	0
2020-10-09	835662	2733	83612	175	0
2020-10-10	838614	2952	83793	181	0
2020-10-11	843355	4741	83945	152	0
2020-10-12	846088	2733	84104	159	0
2020-10-13	849371	3283	84257	153	0
2020-10-14	851171	1800	84393	136	0
2020-10-15	853974	2803	84542	149	0
2020-10-16	856951	2977	84691	149	0
2020-10-17	859740	2789	84827	136	0
2020-10-18	862417	2677	84959	132	0
2020-10-19	865549	3132	85107	148	0
2020-10-20	868675	3126	85234	127	0
2020-10-21	870876	2201	85356	122	0
2020-10-22	874118	3242	85499	143	0
2020-10-23	876885	2767	85635	136	0
2020-10-24	879876	2991	85763	128	0
2020-10-25	883116	3240	85876	113	0
2020-10-26	886214	3098	85992	116	0
2020-10-27	888715	2501	86097	105	0
2020-10-28	890574	1859	86190	93	0
2020-10-29	892497	1923	86314	124	0
2020-10-30	894928	2431	86425	111	0
2020-10-31	897594	2666	86546	121	0
2020-11-01	900180	2586	86653	107	0
2020-11-02	902503	2323	86780	127	0
2020-11-03	904911	2408	86873	93	0
2020-11-04	906545	1634	86987	114	0
2020-11-05	908902	2357	87093	106	0
2020-11-06	911787	2885	87191	98	0
2020-11-07	914722	2935	87317	126	0
2020-11-08	917503	2781	87414	97	0
2020-11-09	920010	2507	87521	107	0
2020-11-10	922333	2323	87613	92	0
2020-11-11	923527	1194	87717	104	0
2020-11-12	925431	1904	87827	110	0
2020-11-13	928006	2575	87931	104	0
2020-11-14	930237	2231	88024	93	0
2020-11-15	932650	2413	88119	95	0
2020-11-16	934899	2249	88242	123	0
2020-11-17	937011	2112	88345	103	0
2020-11-18	938268	1257	88413	68	0
2020-11-19	939931	1663	88506	93	0
2020-11-20	941951	2020	88609	103	0
2020-11-21	943917	1966	88701	92	0
2020-11-22	946087	2170	88783	82	0
2020-11-23	948081	1994	88886	103	0
2020-11-24	949670	1589	88991	105	0
2020-11-25	950557	887	89078	87	0
2020-11-26	952439	1882	89179	101	0
2020-11-27	954459	2020	89282	103	0
2020-11-28	956347	1888	89373	91	0
2020-11-29	958324	1977	89474	101	0
2020-11-30	960368	2044	89560	86	0
2020-12-01	962530	2162	89653	93	0
2020-12-02	963605	1075	89738	85	0
2020-12-03	965228	1623	89850	112	0
2020-12-04	967075	1847	89952	102	0
2020-12-05	968846	1771	90062	110	0
2020-12-06	970860	2014	90143	81	0
2020-12-07	972688	1828	90246	103	0
2020-12-08	973912	1224	90339	93	0
2020-12-09	975116	1204	90444	105	0
2020-12-10	976621	1505	90554	110	0
2020-12-11	977312	691	90644	90	0
2020-12-12	979111	1799	90744	100	0
2020-12-13	980943	1832	90846	102	0
2020-12-14	983045	2102	90967	121	0
2020-12-15	984973	1928	91088	121	0
2020-12-16	986130	1157	91193	105	0
2020-12-17	987675	1545	91314	121	0
2020-12-18	989457	1782	91415	101	0
2020-12-19	991518	2061	91525	110	0
2020-12-20	993760	2242	91657	132	0
2020-12-21	995899	2139	91775	118	0
2020-12-22	997517	1618	91906	131	0
2020-12-23	998475	958	92030	124	0
2020-12-24	1000153	1678	92150	120	0
2020-12-25	1002263	2110	92277	127	0
2020-12-26	1003982	1719	92405	128	0
2020-12-27	1005546	1564	92523	118	0
2020-12-28	1006318	772	92647	124	0
2020-12-29	1007657	1339	92788	141	0
2020-12-30	1008908	1251	92923	135	0
2020-12-31	1010496	1588	93066	143	0
2021-01-01	1012614	2118	93192	126	0
2021-01-02	1015137	2523	93366	174	0
2021-01-03	1017199	2062	93528	162	0
2021-01-04	1018099	900	93675	147	0
2021-01-05	1019475	1376	93872	197	0
2021-01-06	1021058	1583	94045	173	0
2021-01-07	1022018	960	94255	210	0
2021-01-08	1024432	2414	94437	182	0
2021-01-09	1026690	2258	94615	178	0
2021-01-10	1029471	2781	94823	208	0
2021-01-11	1032275	2804	95054	231	0
2021-01-12	1035184	2909	95274	220	0
2021-01-13	1037350	2166	95531	257	0
2021-01-14	1040231	2881	95785	254	0
2021-01-15	1043640	3409	96029	244	0
2021-01-16	1048662	5022	96346	317	0
2021-01-17	1056023	7361	96621	275	0
2021-01-18	1060567	4544	96953	332	0
2021-01-19	1064909	4342	97304	351	0
2021-01-20	1068802	3893	97629	325	0
2021-01-21	1073214	4412	98023	394	0
2021-01-22	1078675	5461	98442	419	0
2021-01-23	1082907	4232	98834	392	0
2021-01-24	1088096	5189	99275	441	0
2021-01-25	1093938	5842	99721	446	0
2021-01-26	1099013	5075	100222	501	0
2021-01-27	1102795	3782	100691	469	0
2021-01-28	1107239	4444	101274	583	0
2021-01-29	1113970	6731	101782	508	0
2021-01-30	1119685	5715	102303	521	0
2021-01-31	1125875	6190	102859	556	0
2021-02-01	1133022	7147	103396	537	0
2021-02-02	1138239	5217	103957	561	0
2021-02-03	1142716	4477	104588	631	0
2021-02-04	1149764	7048	105199	611	0
2021-02-05	1158337	8573	105760	561	0
2021-02-06	1165052	6715	106326	566	0
2021-02-07	1173045	7993	106952	626	0
2021-02-08	1180478	7433	107598	646	0
2021-02-09	1186698	6220	108181	583	3859
2021-02-10	1191221	4523	108836	655	20470
2021-02-11	1196778	5557	109501	665	54593
2021-02-12	1203502	6724	110184	683	86972
2021-02-13	1212309	8807	110845	661	105844
2021-02-14	1220748	8439	111530	685	111144
2021-02-15	1227205	6457	112268	738	122639
2021-02-16	1235298	8093	112946	678	130171
2021-02-17	1238501	3203	113634	688	134130
2021-02-18	1244729	6228	114315	681	141536
2021-02-19	1252137	7408	115046	731	172077
2021-02-20	1261804	9667	115759	713	198209
2021-02-21	1269523	7719	116442	683	202771
2021-02-22	1275899	6376	117158	716	233276
2021-02-23	1283309	7410	117851	693	260668
2021-02-24	1286757	3448	118556	705	283581
2021-02-25	1293497	6740	119255	699	299466
2021-02-26	1300799	7302	119905	650	315386
2021-02-27	1308722	7923	120582	677	322190
2021-02-28	1316363	7641	121260	678	323190
2021-03-01	1323863	7500	121940	680	332495
2021-03-02	1329805	5942	122632	692	339637
2021-03-03	1332939	3134	123300	668	346032
2021-03-04	1338297	5358	124032	732	349819
2021-03-05	1344969	6672	124718	686	354485
2021-03-06	1349847	4878	125428	710	357525
2021-03-07	1358294	8447	126092	664	357668
2021-03-08	1364964	6670	126758	666	376001
2021-03-09	1371176	6212	127389	631	395618
2021-03-10	1374467	3291	127980	591	408598
2021-03-11	1380023	5556	128646	666	417179
2021-03-12	1387457	7434	129328	682	425973
2021-03-13	1394571	7114	129951	623	432192
2021-03-14	1402610	8039	130614	663	432918
2021-03-15	1407963	5353	131237	623	451086
2021-03-16	1412406	4443	131883	646	473755
2021-03-17	1418974	6568	132523	640	496168
2021-03-18	1427604	8630	133197	674	522388
2021-03-19	1435598	7994	133872	675	548066
2021-03-20	1443521	7923	134539	667	566244
2021-03-21	1451645	8124	135241	702	566932
2021-03-22	1460779	9134	135905	664	575636
2021-03-23	1466326	5547	136525	620	591286
2021-03-24	1472790	6464	137184	659	605961
2021-03-25	1481259	8469	137861	677	618928
2021-03-26	1492519	11260	138573	712	635562
2021-03-27	1500465	7946	139283	710	646862
2021-03-28	1512384	11919	139965	682	648962
2021-03-29	1520973	8589	140669	704	653883
2021-03-30	1529882	8909	141432	763	658545
2021-03-31	1533121	3239	142170	738	666220
2021-04-01	1540077	6956	142864	694	668705
2021-04-02	1548807	8730	143613	749	669871
2021-04-03	1561723	12916	144359	746	672577
2021-04-04	1568345	6622	145107	748	672865
2021-04-05	1573961	5616	145847	740	679085
2021-04-06	1582367	8406	146592	745	690879
2021-04-07	1590209	7842	147358	766	704772
2021-04-08	1598593	8384	148153	795	721752
2021-04-09	1607898	9305	148918	765	738390
2021-04-10	1617864	9966	149666	748	742593
2021-04-11	1628519	10655	150448	782	742629
2021-04-12	1639767	11248	151285	837	743542
2021-04-13	1647694	7927	152088	803	745435
2021-04-14	1653320	5626	152899	811	748173
2021-04-15	1659707	6387	153720	821	750032
2021-04-16	1667737	8030	154551	831	769743
2021-04-17	1681063	13326	155330	779	799389
2021-04-18	1689051	7988	156082	752	827318
2021-04-19	1697626	8575	156912	830	834286
2021-04-20	1704757	7131	157691	779	845557
2021-04-21	1707787	3030	158511	820	855424
2021-04-22	1719088	11301	159343	832	863655
2021-04-23	1726806	7718	160186	843	890071
2021-04-24	1734606	7800	160980	794	917762
2021-04-25	1745655	11049	161809	829	933323
2021-04-26	1754150	8495	162630	821	948689
2021-04-27	1761575	7425	163384	754	968402
2021-04-28	1768186	6611	164145	761	1007940
2021-04-29	1775062	6876	164899	754	1052687
2021-04-30	1783339	8277	165628	729	1133964
2021-05-01	1791998	8659	166382	754	1197138
2021-05-02	1799445	7447	167172	790	1245162
2021-05-03	1804915	5470	167872	700	1304564
2021-05-04	1810998	6083	168593	721	1327444
2021-05-05	1814127	3129	169300	707	1347975
2021-05-06	1818689	4562	170011	711	1387228
2021-05-07	1824457	5768	170680	669	1420763
2021-05-08	1832671	8214	171383	703	1481948
2021-05-09	1839465	6794	172041	658	1515343
2021-05-10	1845056	5591	172697	656	1562900
2021-05-11	1850290	5234	173306	609	1605685
2021-05-12	1853370	3080	173926	620	1663406
2021-05-13	1858239	4869	174539	613	1736854
2021-05-14	1865639	7400	175130	591	1824879
2021-05-15	1873316	7677	175721	591	1877907
2021-05-16	1879049	5733	176284	563	1901619
2021-05-17	1884596	5547	176823	539	1952781
2021-05-18	1889052	4456	177370	547	2012401
2021-05-19	1893334	4282	177926	556	2072743
2021-05-20	1897900	4566	178428	502	2143026
2021-05-21	1903615	5715	178939	511	2252123
2021-05-22	1910360	6745	179468	529	2331896
2021-05-23	1915566	5206	179912	444	2377773
2021-05-24	1920851	5285	180406	494	2447092
2021-05-25	1925289	4438	180846	440	2524943
2021-05-26	1926923	1634	181306	460	2608301
2021-05-27	1932255	5332	181732	426	2698719
2021-05-28	1937245	4990	182159	427	2823432
2021-05-29	1942054	4809	182604	445	2898864
2021-05-30	1947555	5501	183043	439	2932602
2021-05-31	1951651	4096	183470	427	3001829
2021-06-01	1955469	3818	183879	409	3077754
2021-06-02	1959064	3595	184269	390	3156150
2021-06-03	1961087	2023	184507	238	3194905
2021-06-04	1965432	4345	184942	435	3211127
2021-06-05	1968693	3261	185380	438	3218751
2021-06-06	1976166	7473	185813	433	3220657
2021-06-07	1980391	4225	186073	260	3228653
2021-06-08	1983570	3179	186511	438	3330279
2021-06-09	1984999	1429	186757	246	3445461
2021-06-10	1987933	2934	187157	400	3570249
2021-06-11	1991203	3270	187479	322	3661107
2021-06-12	1995257	4054	187847	368	3736665
2021-06-13	1998056	2799	188100	253	3773906
2021-06-14	2001059	3003	188443	343	3810350
2021-06-15	2003625	2566	188708	265	3852555
2021-06-16	2004252	627	188921	213	3890784
2021-06-17	2007477	3225	189261	340	3931483
2021-06-18	2015190	7713	189522	261	3967258
2021-06-19	2019716	4526	189757	235	3989940
2021-06-20	2023179	3463	189933	176	3996199
2021-06-21	2026729	3550	190202	269	4040556
2021-06-22	2029625	2896	190425	223	4087635
2021-06-23	2030611	986	190645	220	4128973
2021-06-24	2033606	2995	190906	261	4173266
2021-06-25	2036449	2843	191073	167	4266118
2021-06-26	2040186	3737	191286	213	4335753
2021-06-27	2043262	3076	191447	161	4383185
2021-06-28	2046057	2795	191584	137	4425799
2021-06-29	2048115	2058	191899	315	4457060
2021-06-30	2049567	1452	192163	264	4541196
2021-07-01	2052065	2498	192331	168	4641775
2021-07-02	2054475	2410	192367	36	4758669
2021-07-03	2057554	3079	192687	320	4883708
2021-07-04	2060344	2790	192902	215	4984253
2021-07-05	2063112	2768	193069	167	5135910
2021-07-06	2065113	2001	193230	161	5308772
2021-07-07	2066677	1564	193389	159	5446699
2021-07-08	2069051	2374	193588	199	5562589
2021-07-09	2071637	2586	193743	155	5685848
2021-07-10	2074186	2549	193909	166	5928027
2021-07-11	2074186	0	193909	0	6098644
2021-07-12	2078815	4629	194249	340	6183471
2021-07-13	2080777	1962	194387	138	6270380
2021-07-14	2081557	780	194488	101	6390066
2021-07-15	2083567	2010	194606	118	6532602
2021-07-16	2085883	2316	194752	146	6666265
2021-07-17	2088143	2260	194845	93	6894432
2021-07-18	2090175	2032	194935	90	7026430
2021-07-19	2092125	1950	195047	112	7084196
2021-07-20	2093754	1629	195146	99	7155964
2021-07-21	2094445	691	195243	97	7242912
2021-07-22	2096013	1568	195332	89	7353606
2021-07-23	2097811	1798	195429	97	7501194
2021-07-24	2099522	1711	195547	118	7777897
2021-07-25	2101139	1617	195696	149	7985065
2021-07-26	2102904	1765	195795	99	8037678
2021-07-27	2104394	1490	195890	95	8078558
2021-07-28	2105005	611	195973	83	8092708
2021-07-29	2106371	1366	196058	85	8108414
2021-07-30	2107873	1502	196138	80	8146045
2021-07-31	2108595	722	196214	76	8205273
2021-08-01	2109294	699	196291	77	8258383
2021-08-02	2111393	2099	196353	62	8299541
2021-08-03	2113201	1808	196438	85	8338038
2021-08-04	2114445	1244	196518	80	8387528
2021-08-05	2116652	2207	196598	80	8438775
2021-08-06	2119068	2416	196673	75	8594744
2021-08-07	2121061	1993	196760	87	8885586
2021-08-08	2122557	1496	196818	58	9108153
2021-08-09	2124128	1571	196873	55	9161866
2021-08-10	2125345	1217	196950	77	9222868
2021-08-11	2125848	503	197029	79	9265073
2021-08-12	2127034	1186	197102	73	9303036
2021-08-13	2128516	1482	197146	44	9337715
2021-08-14	2130018	1502	197209	63	9377744
2021-08-15	2131337	1319	197279	70	9399043
2021-08-16	2132834	1497	197340	61	9431860
2021-08-17	2133812	978	197393	53	9469507
2021-08-18	2134365	553	197487	94	9504536
2021-08-19	2135827	1462	197539	52	9548029
2021-08-20	2137295	1468	197659	120	9630065
2021-08-21	2138666	1371	197716	57	9817033
2021-08-22	2140062	1396	197752	36	9969381
2021-08-23	2141235	1173	197818	66	10004361
2021-08-24	2142153	918	197879	61	10042291
2021-08-25	2142565	412	197921	42	10095974
2021-08-26	2143691	1126	197944	23	10166787
2021-08-27	2145051	1360	198031	87	10222068
2021-08-28	2146169	1118	198064	33	10453232
2021-08-29	2147285	1116	198115	51	10633047
2021-08-30	2148419	1134	198167	52	10640906
2021-08-31	2149227	808	198209	42	10712208
2021-09-01	2149591	364	198263	54	10797438
2021-09-02	2150006	415	198295	32	10925070
2021-09-03	2151010	1004	198329	34	11071629
2021-09-04	2152118	1108	198364	35	11361937
2021-09-05	2153092	974	198420	56	11600696
2021-09-06	2154132	1040	198447	27	11712229
2021-09-07	2155034	902	198488	41	11887587
2021-09-08	2155508	474	198523	35	12187189
2021-09-09	2156451	943	198568	45	12486977
2021-09-10	2157536	1085	198595	27	12826556
2021-09-11	2158493	957	198621	26	13310398
2021-09-12	2159306	813	198673	52	13677898
2021-09-13	2160327	1021	198728	55	13849379
2021-09-14	2161086	759	198764	36	14110870
2021-09-15	2161358	272	198799	35	14310940
2021-09-16	2162294	936	198840	41	14574427
2021-09-17	2163312	1018	198860	20	14828846
2021-09-18	2164380	1068	198891	31	15160882
2021-09-19	2165533	1153	198948	57	15348800
2021-09-20	2166419	886	198976	28	15434582
2021-09-21	2167008	589	199006	30	15553664
2021-09-22	2167652	644	199036	30	15658929
2021-09-23	2168431	779	199060	24	15753603
2021-09-24	2169427	996	199108	48	15855337
2021-09-25	2170475	1048	199156	48	16014904
2021-09-26	2171374	899	199182	26	16139198
2021-09-27	2172261	887	199228	46	16237264
2021-09-28	2173034	773	199292	64	16347259
2021-09-29	2173354	320	199314	22	16450568
2021-09-30	2174219	865	199329	15	16546652
2021-10-01	2175305	1086	199367	38	16638021
2021-10-02	2176321	1016	199395	28	16816140
2021-10-03	2177283	962	199423	28	16969525
2021-10-04	2178147	864	199457	34	17043849
2021-10-05	2178939	792	199485	28	17118682
2021-10-06	2179316	377	199502	17	17194298
2021-10-07	2180149	833	199520	18	17264958
2021-10-08	2181183	1034	199559	39	17323322
2021-10-09	2182106	923	199581	22	17418573
2021-10-10	2183025	919	199615	34	17483975
2021-10-11	2183589	564	199641	26	17547833
2021-10-12	2184264	675	199672	31	17663883
2021-10-13	2184676	412	199703	31	17774210
2021-10-14	2185355	679	199727	24	17881401
2021-10-15	2186246	891	199746	19	17992295
2021-10-16	2187368	1122	199775	29	18170101
2021-10-17	2188351	983	199792	17	18327342
2021-10-18	2189165	814	199816	24	18419837
2021-10-19	2190009	844	199843	27	18496438
2021-10-20	2190396	387	199882	39	18554724
2021-10-21	2191171	775	199928	46	18612111
2021-10-22	2192205	1034	199945	17	18661028
2021-10-23	2193089	884	199978	33	18768065
2021-10-24	2194132	1043	200003	25	18842708
2021-10-25	2195101	969	200019	16	18883217
2021-10-26	2195859	758	200052	33	18921283
2021-10-27	2196259	400	200083	31	18959000
2021-10-28	2197052	793	200118	35	19003985
2021-10-29	2198038	986	200149	31	19051784
2021-10-30	2199036	998	200179	30	19261022
2021-10-31	2199876	840	200197	18	19437754
2021-11-01	2200908	1032	200217	20	19514465
2021-11-02	2201796	888	200246	29	19608230
2021-11-03	2202189	393	200276	30	19718811
2021-11-04	2202671	482	200300	24	19890913
2021-11-05	2203310	639	200326	26	20122268
2021-11-06	2204424	1114	200350	24	20458437
2021-11-07	2205486	1062	200373	23	20679105
2021-11-08	2206556	1070	200409	36	20804646
2021-11-09	2207510	954	200438	29	20920784
2021-11-10	2207890	380	200469	31	21037245
2021-11-11	2208891	1001	200502	33	21136883
2021-11-12	2210129	1238	200532	30	21228786
2021-11-13	2211366	1237	200554	22	21350792
2021-11-14	2212514	1148	200573	19	21455243
2021-11-15	2213548	1034	200605	32	21546733
2021-11-16	2214543	995	200635	30	21659300
2021-11-17	2215373	830	200672	37	21771096
2021-11-18	2216832	1459	200695	23	21882423
2021-11-19	2218202	1370	200741	46	21996734
2021-11-20	2219617	1415	200767	26	22138661
2021-11-21	2221154	1537	200801	34	22254494
2021-11-22	2222879	1725	200833	32	22342199
2021-11-23	2224344	1465	200866	33	22433495
2021-11-24	2225117	773	200894	28	22514833
2021-11-25	2226656	1539	200931	37	22594275
2021-11-26	2228212	1556	200961	30	22668635
2021-11-27	2229741	1529	200987	26	22758474
2021-11-28	2231175	1434	201026	39	22834592
2021-11-29	2232749	1574	201071	45	22894573
2021-11-30	2234075	1326	201108	37	22949384
2021-12-01	2234970	895	201144	36	23010599
2021-12-02	2236351	1381	201176	32	23079445
2021-12-03	2237842	1491	201209	33	23147162
2021-12-04	2239421	1579	201282	73	23228623
2021-12-05	2242646	3225	201360	78	23294009
2021-12-06	2242646	0	201360	0	23354119
2021-12-07	2243415	769	201379	19	23413539
2021-12-08	2245146	1731	201421	42	23459876
2021-12-09	2246633	1487	201450	29	23528394
2021-12-10	2248447	1814	201490	40	23641545
2021-12-11	2249671	1224	201527	37	23780796
2021-12-12	2251027	1356	201650	123	23886264
2021-12-13	2252846	1819	201733	83	24000706
2021-12-14	2254373	1527	201770	37	24114277
2021-12-15	2255318	945	201848	78	24217784
2021-12-16	2256796	1478	201902	54	24294306
2021-12-17	2258456	1660	201992	90	24369306
2021-12-18	2260180	1724	202076	84	24438060
2021-12-19	2261883	1703	202120	44	24484745
2021-12-20	2263739	1856	202154	34	24539227
2021-12-21	2265320	1581	202225	71	24588684
2021-12-22	2266205	885	202295	70	24630110
2021-12-23	2267715	1510	202338	43	24663362
2021-12-24	2269497	1782	202375	37	24675590
2021-12-25	2271549	2052	202424	49	24678878
2021-12-26	2272885	1336	202454	30	24694933
2021-12-27	2278807	5922	202488	34	24729487
2021-12-28	2279299	492	202524	36	24765864
2021-12-29	2281362	2063	202550	26	24799928
2021-12-30	2283474	2112	202584	34	24829492
2021-12-31	2287494	4020	202584	0	24839560
2022-01-01	2292254	4760	202653	69	24850974
2022-01-02	2296831	4577	202690	37	24864939
2022-01-03	2301177	4346	202741	51	24895534
2022-01-04	2302678	1501	202782	41	24924754
2022-01-05	2304674	1996	202818	36	24957036
2022-01-06	2309856	5182	202867	49	24987708
2022-01-07	2318543	8687	202904	37	25017017
2022-01-08	2329717	11174	202934	30	25043492
2022-01-09	2342550	12833	202981	47	25060745
2022-01-10	2358685	16135	203019	38	25089866
2022-01-11	2375813	17128	203067	48	25115092
2022-01-12	2388289	12476	203097	30	25139937
2022-01-13	2412577	24288	203157	60	25163348
2022-01-14	2440349	27772	203193	36	25185244
2022-01-15	2473709	33360	203255	62	25203633
2022-01-16	2512789	39080	203302	47	25214905
2022-01-17	2562534	49745	203376	74	25235194
2022-01-18	2606126	43592	203464	88	25251928
2022-01-19	2631826	25700	203550	86	25269018
2022-01-20	2668224	36398	203645	95	25284876
2022-01-21	2723166	54942	203750	105	25299313
2022-01-22	2780049	56883	203868	118	25312825
2022-01-23	2839519	59470	203994	126	25323112
2022-01-24	2894215	54696	204141	147	25377279
2022-01-25	2946151	51936	204323	182	25434425
2022-01-26	2976260	30109	204404	81	25508930
2022-01-27	3020756	44496	204587	183	25596828
2022-01-28	3070357	49601	204769	182	25693561
2022-01-29	3120401	50044	204940	171	25843859
2022-01-30	3160732	40331	205112	172	25957191
2022-01-31	3196488	35756	205347	235	26075449
2022-02-01	3224406	27918	205505	158	26187373
2022-02-02	3239538	15132	205834	329	26283186
2022-02-03	3262165	22627	205985	151	26389862
2022-02-04	3286151	23986	206220	235	26502184
2022-02-05	3308693	22542	206406	186	26613081
2022-02-06	3331290	22597	206646	240	26676959
2022-02-07	3349298	18008	206891	245	26769575
2022-02-08	3363489	14191	206984	93	26858568
2022-02-09	3372895	9406	207114	130	26943836
2022-02-10	3384546	11651	207312	198	27022292
2022-02-11	3397637	13091	207536	224	27112814
2022-02-12	3411201	13564	207737	201	27187537
2022-02-13	3424894	13693	207965	228	27231423
2022-02-14	3435753	10859	208120	155	27282104
2022-02-15	3445680	9927	208381	261	27338213
2022-02-16	3449712	4032	208466	85	27398867
2022-02-17	3456789	7077	208622	156	27454505
2022-02-18	3466309	9520	208789	167	27509236
2022-02-19	3474965	8656	208964	175	27564400
2022-02-20	3481752	6787	209110	146	27605329
2022-02-21	3490988	9236	209298	188	27657264
2022-02-22	3496009	5021	209468	170	27708704
2022-02-23	3497896	1887	209641	173	27755243
2022-02-24	3500880	2984	209808	167	27800365
2022-02-25	3503892	3012	209927	119	27845914
2022-02-26	3506075	2183	210116	189	27887066
2022-02-27	3508642	2567	210229	113	27916721
2022-02-28	3512404	3762	210407	178	27962886
2022-03-01	3516264	3860	210538	131	28004711
2022-03-02	3517260	996	210672	134	28047253
2022-03-03	3518721	1461	210744	72	28088826
2022-03-04	3520604	1883	210851	107	28131923
2022-03-05	3522484	1880	210907	56	28179853
2022-03-06	3524504	2020	210995	88	28209235
2022-03-07	3525940	1436	211032	37	28246981
2022-03-08	3527549	1609	211108	76	28280124
2022-03-09	3528038	489	211155	47	28316209
2022-03-10	3528939	901	211252	97	28355917
2022-03-11	3530004	1065	211301	49	28403632
2022-03-12	3531075	1071	211364	63	28452911
2022-03-13	3534687	3612	211423	59	28481420
2022-03-14	3535726	1039	211482	59	28511544
2022-03-15	3536496	770	211546	64	28537421
2022-03-16	3536842	346	211579	33	28561015
2022-03-17	3537488	646	211619	40	28583110
2022-03-18	3538453	965	211661	42	28612957
2022-03-19	3539400	947	211691	30	28642587
2022-03-20	3540108	708	211751	60	28662972
2022-03-21	3540793	685	211814	63	28681955
2022-03-22	3541397	604	211865	51	28700900
2022-03-23	3541994	597	211924	59	28719524
2022-03-24	3542602	608	211944	20	28737286
2022-03-25	3543179	577	211981	37	28758290
2022-03-26	3543790	611	212022	41	28785820
2022-03-27	3544338	548	212050	28	28805952
2022-03-28	3544862	524	212102	52	28820934
2022-03-29	3545403	541	212128	26	28836347
2022-03-30	3545628	225	212157	29	28850394
2022-03-31	3546083	455	212179	22	28862957
2022-04-01	3546696	613	212207	28	28880290
2022-04-02	3547125	429	212222	15	28899926
2022-04-03	3547606	481	212256	34	28916328
2022-04-04	3548088	482	212299	43	28926060
2022-04-05	3548559	471	212328	29	28934631
2022-04-06	3548717	158	212354	26	28947718
2022-04-07	3549028	311	212372	18	28961169
2022-04-08	3549511	483	212396	24	28977170
2022-04-09	3550240	729	212420	24	28994568
2022-04-10	3550791	551	212438	18	29007554
2022-04-11	3551245	454	212471	33	29019421
2022-04-12	3551540	295	212486	15	29032260
2022-04-13	3551800	260	212507	21	29046943
2022-04-14	3552467	667	212528	21	29055151
2022-04-15	3553210	743	212547	19	29060036
2022-04-16	3554006	796	212565	18	29070557
2022-04-17	3554669	663	212596	31	29078963
2022-04-18	3555139	470	212619	23	29089219
2022-04-19	3555739	600	212630	11	29100479
2022-04-20	3556384	645	212654	24	29112682
2022-04-21	3557139	755	212676	22	29125053
2022-04-22	3557869	730	212704	28	29141564
2022-04-23	3558613	744	212715	11	29159283
2022-04-24	3559343	730	212724	9	29173372
2022-04-25	3560095	752	212736	12	29186967
2022-04-26	3560876	781	212742	6	29202264
2022-04-27	3561677	801	212761	19	29217711
2022-04-28	3562300	623	212769	8	29232713
2022-04-29	3563151	851	212778	9	29249568
2022-04-30	3563929	778	212798	20	29263627
2022-05-01	3564558	629	212810	12	29267597
2022-05-02	3565253	695	212824	14	29272815
2022-05-03	3565839	586	212841	17	29278518
2022-05-04	3566523	684	212865	24	29284360
2022-05-05	3567171	648	212877	12	29290143
2022-05-06	3567863	692	212891	14	29295608
2022-05-07	3569026	1163	212913	22	29300083
2022-05-08	3569026	0	212913	0	29301119
2022-05-09	3569326	300	212933	20	29305915
2022-05-10	3569782	456	212946	13	29311259
2022-05-11	3570075	293	212957	11	29316672
2022-05-12	3570339	264	212968	11	29322502
2022-05-13	3570801	462	212979	11	29328847
2022-05-14	3571161	360	213000	21	29335158
2022-05-15	3571516	355	213013	13	29338881
2022-05-16	3571919	403	213023	10	29344006
2022-05-17	3572423	504	213040	17	29349600
2022-05-18	3572832	409	213044	4	29355228
2022-05-19	3573220	388	213058	14	29361177
2022-05-20	3573738	518	213069	11	29367931
2022-05-21	3574182	444	213077	8	29374853
2022-05-22	3574876	694	213086	9	29379478
2022-05-23	3575291	415	213098	12	29385257
2022-05-24	3576042	751	213106	8	29391092
2022-05-25	3576309	267	213116	10	29397294
2022-05-26	3576640	331	213122	6	29403633
2022-05-27	3577241	601	213134	12	29410875
2022-05-28	3577907	666	213145	11	29418371
2022-05-29	3578364	457	213155	10	29423279
2022-05-30	3579534	1170	213162	7	29428831
2022-05-31	3580051	517	213173	11	29434062
2022-06-01	3580347	296	213186	13	29438968
2022-06-02	3581524	1177	213205	19	29443509
2022-06-03	3581524	0	213205	0	29448599
2022-06-04	3582604	1080	213227	22	29453973
2022-06-05	3583403	799	213228	1	29457652
2022-06-06	3584256	853	213248	20	29462190
2022-06-07	3585381	1125	213259	11	29466984
2022-06-08	3585767	386	213269	10	29472223
2022-06-09	3586242	475	213281	12	29477427
2022-06-10	3587142	900	213289	8	29483141
2022-06-11	3587906	764	213296	7	29488798
2022-06-12	3588697	791	213308	12	29492968
2022-06-13	3589782	1085	213316	8	29496261
2022-06-14	3590882	1100	213324	8	29501196
2022-06-15	3591816	934	213338	14	29506017
2022-06-16	3592765	949	213343	5	29510876
2022-06-17	3593625	860	213350	7	29515687
2022-06-18	3594977	1352	213361	11	29520178
2022-06-19	3596377	1400	213374	13	29521831
2022-06-20	3597866	1489	213382	8	29526095
2022-06-21	3599501	1635	213389	7	29530765
2022-06-22	3600993	1492	213395	6	29535412
2022-06-23	3603127	2134	213405	10	29539674
2022-06-24	3605614	2487	213425	20	29543387
2022-06-25	3608565	2951	213432	7	29548014
2022-06-26	3611123	2558	213443	11	29551462
2022-06-27	3613464	2341	213447	4	29555529
2022-06-28	3616929	3465	213462	15	29560329
2022-06-29	3617629	700	213475	13	29563685
2022-06-30	3620801	3172	213483	8	29567811
2022-07-01	3625091	4290	213497	14	29571325
2022-07-02	3626802	1711	213509	12	29575411
2022-07-03	3629796	2994	213526	17	29577759
2022-07-04	3634918	5122	213545	19	29580494
2022-07-05	3637529	2611	213551	6	29583923
2022-07-06	3640061	2532	213579	28	29587816
2022-07-07	3644199	4138	213593	14	29591585
2022-07-08	3650203	6004	213612	19	29596626
2022-07-09	3656309	6106	213623	11	29602317
2022-07-10	3662685	6376	213652	29	29606178
2022-07-11	3669043	6358	213665	13	29610658
2022-07-12	3675152	6109	213685	20	29615754
2022-07-13	3683213	8061	213695	10	29621251
2022-07-14	3691213	8000	213714	19	29626998
2022-07-15	3703751	12538	213731	17	29634113
2022-07-16	3714361	10610	213746	15	29641310
2022-07-17	3729879	15518	213769	23	29645540
2022-07-18	3740861	10982	213801	32	29650869
2022-07-19	3749635	8774	213825	24	29656797
2022-07-20	3761445	11810	213840	15	29662885
2022-07-21	3773733	12288	213870	30	29669378
2022-07-22	3787887	14154	213894	24	29676253
2022-07-23	3801893	14006	213918	24	29682404
2022-07-24	3816804	14911	213953	35	29686431
2022-07-25	3829775	12971	213998	45	29691418
2022-07-26	3839099	9324	214028	30	29696518
2022-07-27	3845093	5994	214071	43	29701046
2022-07-28	3859279	14186	214112	41	29703537
2022-07-29	3873702	14423	214120	8	29705916
2022-07-30	3889029	15327	214154	34	29709549
2022-07-31	3895496	6467	214195	41	29711939
2022-08-01	3900950	5454	214227	32	29715580
2022-08-02	3909870	8920	214303	76	29718645
2022-08-03	3914506	4636	214364	61	29722234
2022-08-04	3923744	9238	214407	43	29725700
2022-08-05	3932838	9094	214431	24	29729353
2022-08-06	3940482	7644	214480	49	29732597
2022-08-07	3951495	11013	214546	66	29734991
2022-08-08	3961513	10018	214588	42	29738540
2022-08-09	3966898	5385	214637	49	29742579
2022-08-10	3970336	3438	214694	57	29746605
2022-08-11	3980850	10514	214739	45	29750597
2022-08-12	3992728	11878	214788	49	29755645
2022-08-13	4002949	10221	214818	30	29760777
2022-08-14	4013831	10882	214890	72	29763961
2022-08-15	4022016	8185	214934	44	29767911
2022-08-16	4027614	5598	214956	22	29772492
2022-08-17	4031007	3393	215028	72	29777440
2022-08-18	4037977	6970	215088	60	29782298
2022-08-19	4046670	8693	215159	71	29787383
2022-08-20	4055454	8784	215209	50	29792436
2022-08-21	4061357	5903	215268	59	29795890
2022-08-22	4070583	9226	215317	49	29800255
2022-08-23	4074004	3421	215342	25	29804860
2022-08-24	4075910	1906	215379	37	29809272
2022-08-25	4081141	5231	215454	75	29813478
2022-08-26	4086627	5486	215486	32	29818221
2022-08-27	4091366	4739	215514	28	29822365
2022-08-28	4094652	3286	215556	42	29824955
2022-08-29	4097530	2878	215602	46	29827733
2022-08-30	4099785	2255	215639	37	29829133
2022-08-31	4100923	1138	215685	46	29832008
2022-09-01	4102641	1718	215745	60	29834258
2022-09-02	4103874	1233	215762	17	29836801
2022-09-03	4107492	3618	215780	18	29839076
2022-09-04	4111045	3553	215790	10	29840256
2022-09-05	4113567	2522	215859	69	29842448
2022-09-06	4115117	1550	215877	18	29844565
2022-09-07	4115878	761	215928	51	29846961
2022-09-08	4118792	2914	215982	54	29849385
2022-09-09	4118792	0	215982	0	29852310
2022-09-10	4121036	2244	216003	21	29854824
2022-09-11	4123435	2399	216045	42	29856208
2022-09-12	4125208	1773	216086	41	29858383
2022-09-13	4126021	813	216125	39	29860825
2022-09-14	4126462	441	216151	26	29863197
2022-09-15	4127612	1150	216173	22	29865671
2022-09-16	4128680	1068	216202	29	29868287
2022-09-17	4130040	1360	216235	33	29870477
2022-09-18	4131137	1097	216264	29	29871781
2022-09-19	4131996	859	216287	23	29873936
2022-09-20	4132687	691	216309	22	29876072
2022-09-21	4132929	242	216350	41	29878270
2022-09-22	4135141	2212	216381	31	29880272
2022-09-23	4137314	2173	216406	25	29882527
2022-09-24	4138979	1665	216429	23	29884821
2022-09-25	4140129	1150	216446	17	29887184
2022-09-26	4140874	745	216473	27	29889296
2022-09-27	4141241	367	216493	20	29891592
2022-09-28	4141410	169	216514	21	29893917
2022-09-29	4142104	694	216526	12	29896048
2022-09-30	4143085	981	216539	13	29898028
2022-10-01	4143085	0	216539	0	29899453
2022-10-02	4144416	1331	216575	36	29899740
2022-10-03	4145048	632	216578	3	29900958
2022-10-04	4145301	253	216596	18	29902259
2022-10-05	4145449	148	216607	11	29903923
2022-10-06	4146000	551	216626	19	29905877
2022-10-07	4146858	858	216637	11	29908252
2022-10-08	4147822	964	216665	28	29909693
2022-10-09	4148457	635	216727	62	29910620
2022-10-10	4148457	0	216727	0	29913856
2022-10-11	4148587	130	216755	28	29917269
2022-10-12	4148691	104	216788	33	29920813
2022-10-13	4149079	388	216819	31	29924066
2022-10-14	4149449	370	216830	11	29928104
2022-10-15	4149823	374	216844	14	29931580
2022-10-16	4150121	298	216855	11	29932838
2022-10-17	4150544	423	216860	5	29937070
2022-10-18	4150737	193	216877	17	29941375
2022-10-19	4150832	95	216877	0	29946143
2022-10-20	4151044	212	216877	0	29951087
2022-10-21	4151414	370	216877	0	29957131
2022-10-22	4151705	291	216877	0	29962261
2022-10-23	4152019	314	216877	0	29963928
2022-10-24	4152284	265	216877	0	29969123
2022-10-25	4152499	215	216877	0	29973697
2022-10-26	4152580	81	216877	0	29978785
2022-10-27	4152804	224	216877	0	29983149
2022-10-28	4153605	801	216884	7	29990673
2022-10-29	4153919	314	216909	25	29998047
2022-10-30	4154336	417	216942	33	30003489
2022-10-31	4155286	950	216972	30	30005929
2022-11-01	4156078	792	217005	33	30006765
2022-11-02	4156924	846	217012	7	30009738
2022-11-03	4157569	645	217013	1	30013282
2022-11-04	4158534	965	217025	12	30017481
2022-11-05	4159132	598	217030	5	30021406
2022-11-06	4159951	819	217062	32	30022750
2022-11-07	4161218	1267	217069	7	30027169
2022-11-08	4161617	399	217080	11	30031599
2022-11-09	4161769	152	217098	18	30036058
2022-11-10	4163326	1557	217103	5	30041218
2022-11-11	4165187	1861	217129	26	30046777
2022-11-12	4167290	2103	217146	17	30051727
2022-11-13	4169751	2461	217172	26	30054115
2022-11-14	4171838	2087	217185	13	30059629
2022-11-15	4172486	648	217192	7	30065099
2022-11-16	4172824	338	217200	8	30070549
2022-11-17	4175383	2559	217203	3	30075461
2022-11-18	4177786	2403	217212	9	30081279
2022-11-19	4180834	3048	217218	6	30086454
2022-11-20	4184191	3357	217229	11	30088478
2022-11-21	4188692	4501	217241	12	30093311
2022-11-22	4190948	2256	217264	23	30097758
2022-11-23	4192300	1352	217279	15	30102295
2022-11-24	4197026	4726	217287	8	30106679
2022-11-25	4203229	6203	217303	16	30113469
2022-11-26	4209905	6676	217314	11	30119896
2022-11-27	4217068	7163	217339	25	30124597
2022-11-28	4223951	6883	217353	14	30129079
2022-11-29	4227446	3495	217370	17	30133123
2022-11-30	4229179	1733	217386	16	30136871
2022-12-01	4238042	8863	217394	8	30140401
2022-12-02	4252383	14341	217414	20	30144499
2022-12-03	4266251	13868	217428	14	30148337
2022-12-04	4278997	12746	217441	13	30149575
2022-12-05	4291373	12376	217470	29	30153695
2022-12-06	4300576	9203	217496	26	30157448
2022-12-07	4304745	4169	217519	23	30161552
2022-12-08	4316167	11422	217542	23	30163360
2022-12-09	4330521	14354	217566	24	30165313
2022-12-10	4344977	14456	217604	38	30168451
2022-12-11	4350513	5536	217624	20	30169762
2022-12-12	4354251	3738	217636	12	30173589
2022-12-13	4359209	4958	217657	21	30176754
2022-12-14	4362281	3072	217679	22	30179972
2022-12-15	4376905	14624	217704	25	30183719
2022-12-16	4390355	13450	217738	34	30187616
2022-12-17	4399073	8718	217782	44	30191282
2022-12-18	4405843	6770	217821	39	30194410
2022-12-19	4412141	6298	217855	34	30198065
2022-12-20	4415971	3830	217894	39	30201367
2022-12-21	4416823	852	217926	32	30204300
2022-12-22	4424906	8083	217941	15	30206896
2022-12-23	4430160	5254	217960	19	30208705
2022-12-24	4434630	4470	217998	38	30209396
2022-12-25	4438778	4148	218007	9	30209538
2022-12-26	4442191	3413	218008	1	30211595
2022-12-27	4443656	1465	218072	64	30213963
2022-12-28	4444006	350	218092	20	30216212
2022-12-29	4445748	1742	218113	21	30218213
2022-12-30	4451074	5326	218146	33	30219626
2022-12-31	4454236	3162	218178	32	30220030
2023-01-01	4454236	0	218201	23	30220282
2023-01-02	4458643	4407	218232	31	30221930
2023-01-03	4459771	1128	218233	1	30224024
2023-01-04	4460100	329	218251	18	30226391
2023-01-05	4461129	1029	218284	33	30228697
2023-01-06	4463641	2512	218304	20	30231133
2023-01-07	4464732	1091	218330	26	30233291
2023-01-08	4466331	1599	218356	26	30233903
2023-01-09	4468875	2544	218357	1	30236616
2023-01-10	4469601	726	218387	30	30239230
2023-01-11	4470192	591	218413	26	30241766
2023-01-12	4470919	727	218414	1	30244226
2023-01-13	4471726	807	218455	41	30246940
2023-01-14	4473194	1468	218477	22	30249071
2023-01-15	4473821	627	218490	13	30249649
2023-01-16	4474580	759	218509	19	30252583
2023-01-17	4475426	846	218530	21	30255057
2023-01-18	4475610	184	218547	17	30257743
2023-01-19	4476123	513	218554	7	30259936
2023-01-20	4477064	941	218580	26	30262314
2023-01-21	4477551	487	218597	17	30264505
2023-01-22	4477955	404	218606	9	30265140
2023-01-23	4478692	737	218625	19	30268200
2023-01-24	4478971	279	218649	24	30271014
2023-01-25	4479075	104	218656	7	30273684
2023-01-26	4479583	508	218672	16	30276046
2023-01-27	4480009	426	218686	14	30278574
2023-01-28	4480454	445	218711	25	30280516
2023-01-29	4480828	374	218729	18	30281041
2023-01-30	4481101	273	218750	21	30283270
2023-01-31	4481246	145	218810	60	30284977
2023-02-01	4481290	44	218863	53	30287003
2023-02-02	4481621	331	218931	68	30289110
2023-02-03	4481873	252	219004	73	30291288
2023-02-04	4482120	247	219012	8	30293098
2023-02-05	4482310	190	219085	73	30293542
2023-02-06	4482497	187	219167	82	30295872
2023-02-07	4482582	85	219195	28	30298277
2023-02-08	4482629	47	219205	10	30300632
2023-02-09	4482852	223	219214	9	30302968
2023-02-10	4483036	184	219228	14	30305439
2023-02-11	4483236	200	219229	1	30307281
2023-02-12	4483443	207	219250	21	30307841
2023-02-13	4483619	176	219260	10	30310446
2023-02-14	4483729	110	219269	9	30312531
2023-02-15	4483779	50	219287	18	30314774
2023-02-16	4484029	250	219293	6	30317095
2023-02-17	4484173	144	219305	12	30319821
2023-02-18	4484362	189	219311	6	30322028
2023-02-19	4484531	169	219318	7	30322976
2023-02-20	4484651	120	219332	14	30325564
2023-02-21	4484769	118	219344	12	30328119
2023-02-22	4484810	41	219351	7	30330842
2023-02-23	4484903	93	219365	14	30333573
2023-02-24	4485003	100	219378	13	30336270
2023-02-25	4485147	144	219387	9	30338547
2023-02-26	4485282	135	219395	8	30339369
2023-02-27	4485616	334	219406	11	30341941
2023-02-28	4485684	68	219429	23	30344149
2023-03-01	4485753	69	219431	2	30346084
2023-03-02	4486034	281	219439	8	30347844
2023-03-03	4486282	248	219448	9	30349727
2023-03-04	4486453	171	219478	30	30351151
2023-03-05	4486665	212	219485	7	30351570
2023-03-06	4486832	167	219493	8	30353751
2023-03-07	4486832	0	219493	0	30355661
2023-03-08	4486934	102	219513	20	30357389
2023-03-09	4486934	0	219513	0	30359165
2023-03-10	4487553	619	219539	26	30360842
2023-03-11	4487770	217	219548	9	30362415
2023-03-12	4487956	186	219562	14	30362873
2023-03-13	4487956	0	219562	0	30364526
2023-03-14	4488139	183	219563	1	30366031
2023-03-15	4488259	120	219587	24	30367660
2023-03-16	4488338	79	219597	10	30369182
2023-03-17	4488611	273	219614	17	30371056
2023-03-18	4488920	309	219627	13	30372798
2023-03-19	4489147	227	219637	10	30373612
2023-03-20	4489377	230	219648	11	30374977

## Sheet: Model Data
date	time	cases_model	death_model	people_vaccinated_model
2020-03-06	0	71443	8424.83	0
2020-03-07	1	71916.1	8492.35	0
2020-03-08	2	72392.3	8560.38	0
2020-03-09	3	72871.6	8628.93	0
2020-03-10	4	73354.1	8698.01	0
2020-03-11	5	73839.7	8767.63	0
2020-03-12	6	74328.4	8837.77	0
2020-03-13	7	74820.4	8908.46	0
2020-03-14	8	75315.5	8979.68	0
2020-03-15	9	75813.9	9051.45	0
2020-03-16	10	76315.5	9123.77	0
2020-03-17	11	76820.4	9196.64	0
2020-03-18	12	77328.5	9270.07	0
2020-03-19	13	77840	9344.06	0
2020-03-20	14	78354.8	9418.61	0
2020-03-21	15	78872.9	9493.73	0
2020-03-22	16	79394.5	9569.42	0
2020-03-23	17	79919.4	9645.69	0
2020-03-24	18	80447.7	9722.54	0
2020-03-25	19	80979.4	9799.97	0
2020-03-26	20	81514.6	9877.99	0
2020-03-27	21	82053.3	9956.6	0
2020-03-28	22	82595.5	10035.8	0
2020-03-29	23	83141.2	10115.6	0
2020-03-30	24	83690.4	10196	0
2020-03-31	25	84243.2	10277	0
2020-04-01	26	84799.6	10358.7	0
2020-04-02	27	85359.6	10440.9	0
2020-04-03	28	85923.3	10523.8	0
2020-04-04	29	86490.6	10607.3	0
2020-04-05	30	87061.5	10691.4	0
2020-04-06	31	87636.2	10776.2	0
2020-04-07	32	88214.6	10861.5	0
2020-04-08	33	88796.7	10947.6	0
2020-04-09	34	89382.6	11034.3	0
2020-04-10	35	89972.3	11121.6	0
2020-04-11	36	90565.8	11209.6	0
2020-04-12	37	91163.1	11298.2	0
2020-04-13	38	91764.4	11387.5	0
2020-04-14	39	92369.5	11477.5	0
2020-04-15	40	92978.5	11568.1	0
2020-04-16	41	93591.4	11659.4	0
2020-04-17	42	94208.3	11751.4	0
2020-04-18	43	94829.2	11844.1	0
2020-04-19	44	95454.1	11937.5	0
2020-04-20	45	96083.1	12031.6	0
2020-04-21	46	96716.1	12126.3	0
2020-04-22	47	97353.1	12221.8	0
2020-04-23	48	97994.3	12318	0
2020-04-24	49	98639.6	12414.8	0
2020-04-25	50	99289.1	12512.4	0
2020-04-26	51	99942.8	12610.8	0
2020-04-27	52	100601	12709.8	0
2020-04-28	53	101263	12809.6	0
2020-04-29	54	101929	12910.1	0
2020-04-30	55	102600	13011.4	0
2020-05-01	56	103275	13113.3	0
2020-05-02	57	103954	13216.1	0
2020-05-03	58	104638	13319.6	0
2020-05-04	59	105326	13423.8	0
2020-05-05	60	106019	13528.9	0
2020-05-06	61	106716	13634.6	0
2020-05-07	62	107417	13741.2	0
2020-05-08	63	108123	13848.5	0
2020-05-09	64	108833	13956.7	0
2020-05-10	65	109548	14065.6	0
2020-05-11	66	110268	14175.3	0
2020-05-12	67	110992	14285.7	0
2020-05-13	68	111721	14397	0
2020-05-14	69	112455	14509.1	0
2020-05-15	70	113193	14622	0
2020-05-16	71	113936	14735.8	0
2020-05-17	72	114684	14850.3	0
2020-05-18	73	115436	14965.7	0
2020-05-19	74	116194	15081.9	0
2020-05-20	75	116956	15198.9	0
2020-05-21	76	117723	15316.8	0
2020-05-22	77	118495	15435.5	0
2020-05-23	78	119272	15555.1	0
2020-05-24	79	120054	15675.5	0
2020-05-25	80	120841	15796.8	0
2020-05-26	81	121633	15919	0
2020-05-27	82	122430	16042	0
2020-05-28	83	123232	16165.9	0
2020-05-29	84	124039	16290.7	0
2020-05-30	85	124851	16416.4	0
2020-05-31	86	125669	16542.9	0
2020-06-01	87	126492	16670.4	0
2020-06-02	88	127319	16798.7	0
2020-06-03	89	128153	16928	0
2020-06-04	90	128991	17058.2	0
2020-06-05	91	129835	17189.3	0
2020-06-06	92	130684	17321.3	0
2020-06-07	93	131539	17454.2	0
2020-06-08	94	132399	17588.1	0
2020-06-09	95	133264	17722.9	0
2020-06-10	96	134135	17858.6	0
2020-06-11	97	135012	17995.3	0
2020-06-12	98	135894	18133	0
2020-06-13	99	136782	18271.6	0
2020-06-14	100	137675	18411.2	0
2020-06-15	101	138574	18551.7	0
2020-06-16	102	139479	18693.2	0
2020-06-17	103	140389	18835.7	0
2020-06-18	104	141305	18979.2	0
2020-06-19	105	142227	19123.6	0
2020-06-20	106	143155	19269.1	0
2020-06-21	107	144089	19415.6	0
2020-06-22	108	145029	19563	0
2020-06-23	109	145974	19711.5	0
2020-06-24	110	146926	19861	0
2020-06-25	111	147883	20011.5	0
2020-06-26	112	148847	20163	0
2020-06-27	113	149816	20315.6	0
2020-06-28	114	150792	20469.2	0
2020-06-29	115	151774	20623.9	0
2020-06-30	116	152762	20779.6	0
2020-07-01	117	153756	20936.3	0
2020-07-02	118	154757	21094.1	0
2020-07-03	119	155763	21253	0
2020-07-04	120	156777	21412.9	0
2020-07-05	121	157796	21573.9	0
2020-07-06	122	158822	21736	0
2020-07-07	123	159854	21899.2	0
2020-07-08	124	160893	22063.4	0
2020-07-09	125	161939	22228.8	0
2020-07-10	126	162991	22395.2	0
2020-07-11	127	164049	22562.8	0
2020-07-12	128	165114	22731.5	0
2020-07-13	129	166186	22901.2	0
2020-07-14	130	167265	23072.1	0
2020-07-15	131	168350	23244.2	0
2020-07-16	132	169442	23417.3	0
2020-07-17	133	170541	23591.6	0
2020-07-18	134	171647	23767.1	0
2020-07-19	135	172759	23943.6	0
2020-07-20	136	173879	24121.4	0
2020-07-21	137	175006	24300.3	0
2020-07-22	138	176139	24480.3	0
2020-07-23	139	177280	24661.5	0
2020-07-24	140	178428	24843.9	0
2020-07-25	141	179583	25027.5	0
2020-07-26	142	180745	25212.2	0
2020-07-27	143	181914	25398.1	0
2020-07-28	144	183091	25585.3	0
2020-07-29	145	184275	25773.6	0
2020-07-30	146	185466	25963.1	0
2020-07-31	147	186664	26153.8	0
2020-08-01	148	187871	26345.8	0
2020-08-02	149	189084	26538.9	0
2020-08-03	150	190305	26733.3	0
2020-08-04	151	191534	26928.9	0
2020-08-05	152	192770	27125.7	0
2020-08-06	153	194014	27323.8	0
2020-08-07	154	195266	27523.1	0
2020-08-08	155	196525	27723.7	0
2020-08-09	156	197792	27925.5	0
2020-08-10	157	199067	28128.5	0
2020-08-11	158	200350	28332.9	0
2020-08-12	159	201640	28538.4	0
2020-08-13	160	202939	28745.3	0
2020-08-14	161	204246	28953.4	0
2020-08-15	162	205560	29162.8	0
2020-08-16	163	206883	29373.5	0
2020-08-17	164	208214	29585.5	0
2020-08-18	165	209553	29798.7	0
2020-08-19	166	210900	30013.3	0
2020-08-20	167	212256	30229.2	0
2020-08-21	168	213620	30446.3	0
2020-08-22	169	214992	30664.8	0
2020-08-23	170	216372	30884.6	0
2020-08-24	171	217761	31105.7	0
2020-08-25	172	219159	31328.1	0
2020-08-26	173	220565	31551.8	0
2020-08-27	174	221980	31776.9	0
2020-08-28	175	223403	32003.3	0
2020-08-29	176	224835	32231.1	0
2020-08-30	177	226276	32460.2	0
2020-08-31	178	227725	32690.6	0
2020-09-01	179	229183	32922.4	0
2020-09-02	180	230651	33155.5	0
2020-09-03	181	232127	33390	0
2020-09-04	182	233612	33625.9	0
2020-09-05	183	235106	33863.1	0
2020-09-06	184	236609	34101.7	0
2020-09-07	185	238121	34341.7	0
2020-09-08	186	239643	34583	0
2020-09-09	187	241173	34825.7	0
2020-09-10	188	242713	35069.8	0
2020-09-11	189	244262	35315.3	0
2020-09-12	190	245821	35562.2	0
2020-09-13	191	247389	35810.4	0
2020-09-14	192	248966	36060.1	0
2020-09-15	193	250553	36311.1	0
2020-09-16	194	252150	36563.6	0
2020-09-17	195	253756	36817.5	0
2020-09-18	196	255372	37072.7	0
2020-09-19	197	256997	37329.4	0
2020-09-20	198	258632	37587.5	0
2020-09-21	199	260278	37847	0
2020-09-22	200	261932	38108	0
2020-09-23	201	263597	38370.3	0
2020-09-24	202	265272	38634.1	0
2020-09-25	203	266957	38899.3	0
2020-09-26	204	268652	39165.9	0
2020-09-27	205	270357	39434	0
2020-09-28	206	272072	39703.5	0
2020-09-29	207	273797	39974.4	0
2020-09-30	208	275533	40246.8	0
2020-10-01	209	277279	40520.6	0
2020-10-02	210	279036	40795.8	0
2020-10-03	211	280803	41072.5	0
2020-10-04	212	282580	41350.6	0
2020-10-05	213	284368	41630.2	0
2020-10-06	214	286166	41911.2	0
2020-10-07	215	287975	42193.7	0
2020-10-08	216	289795	42477.6	0
2020-10-09	217	291626	42763	0
2020-10-10	218	293467	43049.8	0
2020-10-11	219	295320	43338.1	0
2020-10-12	220	297183	43627.9	0
2020-10-13	221	299057	43919.1	0
2020-10-14	222	300943	44211.7	0
2020-10-15	223	302839	44505.9	0
2020-10-16	224	304746	44801.4	0
2020-10-17	225	306665	45098.5	0
2020-10-18	226	308595	45397	0
2020-10-19	227	310536	45696.9	0
2020-10-20	228	312489	45998.4	0
2020-10-21	229	314453	46301.2	0
2020-10-22	230	316429	46605.6	0
2020-10-23	231	318416	46911.4	0
2020-10-24	232	320414	47218.7	0
2020-10-25	233	322425	47527.4	0
2020-10-26	234	324447	47837.6	0
2020-10-27	235	326481	48149.2	0
2020-10-28	236	328526	48462.4	0
2020-10-29	237	330584	48776.9	0
2020-10-30	238	332653	49093	0
2020-10-31	239	334735	49410.5	0
2020-11-01	240	336828	49729.4	0
2020-11-02	241	338934	50049.8	0
2020-11-03	242	341051	50371.7	0
2020-11-04	243	343181	50695	0
2020-11-05	244	345324	51019.8	0
2020-11-06	245	347478	51346	0
2020-11-07	246	349645	51673.6	0
2020-11-08	247	351825	52002.8	0
2020-11-09	248	354017	52333.3	0
2020-11-10	249	356221	52665.3	0
2020-11-11	250	358438	52998.8	0
2020-11-12	251	360668	53333.7	0
2020-11-13	252	362911	53670	0
2020-11-14	253	365166	54007.8	0
2020-11-15	254	367434	54347	0
2020-11-16	255	369716	54687.6	0
2020-11-17	256	372010	55029.7	0
2020-11-18	257	374317	55373.2	0
2020-11-19	258	376637	55718.1	0
2020-11-20	259	378971	56064.4	0
2020-11-21	260	381318	56412.1	0
2020-11-22	261	383677	56761.3	0
2020-11-23	262	386051	57111.8	0
2020-11-24	263	388438	57463.8	0
2020-11-25	264	390838	57817.2	0
2020-11-26	265	393251	58171.9	0
2020-11-27	266	395679	58528.1	0
2020-11-28	267	398120	58885.7	0
2020-11-29	268	400574	59244.6	0
2020-11-30	269	403043	59604.9	0
2020-12-01	270	405525	59966.6	0
2020-12-02	271	408021	60329.7	0
2020-12-03	272	410531	60694.1	0
2020-12-04	273	413055	61059.9	0
2020-12-05	274	415593	61427.1	0
2020-12-06	275	418145	61795.6	0
2020-12-07	276	420711	62165.4	0
2020-12-08	277	423292	62536.6	0
2020-12-09	278	425887	62909.1	0
2020-12-10	279	428496	63283	0
2020-12-11	280	431120	63658.2	0
2020-12-12	281	433758	64034.7	0
2020-12-13	282	436411	64412.5	0
2020-12-14	283	439078	64791.6	0
2020-12-15	284	441760	65172	0
2020-12-16	285	444457	65553.8	0
2020-12-17	286	447168	65936.8	0
2020-12-18	287	449895	66321	0
2020-12-19	288	452636	66706.6	0
2020-12-20	289	455392	67093.4	0
2020-12-21	290	458164	67481.5	0
2020-12-22	291	460950	67870.8	0
2020-12-23	292	463751	68261.4	0
2020-12-24	293	466568	68653.2	0
2020-12-25	294	469400	69046.3	0
2020-12-26	295	472247	69440.5	0
2020-12-27	296	475110	69836	0
2020-12-28	297	477988	70232.7	0
2020-12-29	298	480882	70630.6	0
2020-12-30	299	483791	71029.6	0
2020-12-31	300	486716	71429.9	0
2021-01-01	301	489657	71831.3	0
2021-01-02	302	492613	72233.9	0
2021-01-03	303	495585	72637.6	0
2021-01-04	304	498573	73042.5	0
2021-01-05	305	501577	73448.5	0
2021-01-06	306	504597	73855.7	0
2021-01-07	307	507633	74263.9	0
2021-01-08	308	510685	74673.3	0
2021-01-09	309	513753	75083.8	0
2021-01-10	310	516838	75495.3	0
2021-01-11	311	519939	75908	0
2021-01-12	312	523056	76321.7	0
2021-01-13	313	526189	76736.4	0
2021-01-14	314	529339	77152.2	0
2021-01-15	315	532506	77569.1	0
2021-01-16	316	535689	77987	0
2021-01-17	317	538889	78405.9	0
2021-01-18	318	542105	78825.8	0
2021-01-19	319	545339	79246.6	0
2021-01-20	320	548589	79668.5	0
2021-01-21	321	551856	80091.4	0
2021-01-22	322	555139	80515.2	0
2021-01-23	323	558440	80939.9	0
2021-01-24	324	561758	81365.6	0
2021-01-25	325	565093	81792.3	0
2021-01-26	326	568445	82219.8	0
2021-01-27	327	571815	82648.3	0
2021-01-28	328	575202	83077.6	0
2021-01-29	329	578606	83507.8	0
2021-01-30	330	582027	83938.9	0
2021-01-31	331	585466	84370.8	0
2021-02-01	332	588922	84803.6	0
2021-02-02	333	592396	85237.2	0
2021-02-03	334	595888	85671.7	0
2021-02-04	335	599397	86106.9	0
2021-02-05	336	602924	86542.9	0
2021-02-06	337	606469	86979.7	0
2021-02-07	338	610031	87417.3	0
2021-02-08	339	613612	87855.6	0
2021-02-09	340	617210	88294.7	844059
2021-02-10	341	620826	88734.5	855042
2021-02-11	342	624461	89175	866164
2021-02-12	343	628113	89616.2	877427
2021-02-13	344	631784	90058.1	888832
2021-02-14	345	635473	90500.6	900380
2021-02-15	346	639180	90943.9	912074
2021-02-16	347	642906	91387.7	923914
2021-02-17	348	646650	91832.2	935904
2021-02-18	349	650412	92277.3	948044
2021-02-19	350	654193	92723.1	960337
2021-02-20	351	657992	93169.4	972784
2021-02-21	352	661810	93616.3	985386
2021-02-22	353	665646	94063.7	998147
2021-02-23	354	669501	94511.7	1.01107e+06
2021-02-24	355	673375	94960.2	1.02415e+06
2021-02-25	356	677268	95409.2	1.03739e+06
2021-02-26	357	681179	95858.8	1.0508e+06
2021-02-27	358	685110	96308.8	1.06438e+06
2021-02-28	359	689059	96759.3	1.07813e+06
2021-03-01	360	693027	97210.3	1.09204e+06
2021-03-02	361	697014	97661.7	1.10613e+06
2021-03-03	362	701021	98113.5	1.1204e+06
2021-03-04	363	705046	98565.7	1.13484e+06
2021-03-05	364	709091	99018.4	1.14946e+06
2021-03-06	365	713154	99471.4	1.16426e+06
2021-03-07	366	717237	99924.8	1.17924e+06
2021-03-08	367	721339	100379	1.19441e+06
2021-03-09	368	725461	100833	1.20977e+06
2021-03-10	369	729602	101287	1.22531e+06
2021-03-11	370	733762	101742	1.24105e+06
2021-03-12	371	737942	102197	1.25698e+06
2021-03-13	372	742142	102652	1.2731e+06
2021-03-14	373	746360	103108	1.28943e+06
2021-03-15	374	750599	103563	1.30595e+06
2021-03-16	375	754857	104019	1.32268e+06
2021-03-17	376	759135	104476	1.33961e+06
2021-03-18	377	763432	104932	1.35674e+06
2021-03-19	378	767749	105389	1.37409e+06
2021-03-20	379	772086	105845	1.39164e+06
2021-03-21	380	776443	106302	1.40941e+06
2021-03-22	381	780820	106759	1.4274e+06
2021-03-23	382	785216	107217	1.4456e+06
2021-03-24	383	789633	107674	1.46402e+06
2021-03-25	384	794069	108131	1.48267e+06
2021-03-26	385	798526	108589	1.50154e+06
2021-03-27	386	803002	109046	1.52064e+06
2021-03-28	387	807499	109504	1.53997e+06
2021-03-29	388	812015	109961	1.55953e+06
2021-03-30	389	816552	110419	1.57933e+06
2021-03-31	390	821109	110877	1.59936e+06
2021-04-01	391	825686	111334	1.61964e+06
2021-04-02	392	830284	111792	1.64015e+06
2021-04-03	393	834902	112249	1.66091e+06
2021-04-04	394	839540	112707	1.68192e+06
2021-04-05	395	844198	113164	1.70318e+06
2021-04-06	396	848877	113621	1.72469e+06
2021-04-07	397	853576	114078	1.74646e+06
2021-04-08	398	858295	114535	1.76848e+06
2021-04-09	399	863035	114992	1.79077e+06
2021-04-10	400	867796	115449	1.81331e+06
2021-04-11	401	872576	115905	1.83613e+06
2021-04-12	402	877378	116362	1.85921e+06
2021-04-13	403	882200	116818	1.88256e+06
2021-04-14	404	887042	117274	1.90619e+06
2021-04-15	405	891905	117729	1.93009e+06
2021-04-16	406	896789	118185	1.95427e+06
2021-04-17	407	901693	118640	1.97874e+06
2021-04-18	408	906618	119094	2.00349e+06
2021-04-19	409	911564	119549	2.02852e+06
2021-04-20	410	916530	120003	2.05385e+06
2021-04-21	411	921517	120457	2.07947e+06
2021-04-22	412	926525	120911	2.10538e+06
2021-04-23	413	931553	121364	2.1316e+06
2021-04-24	414	936602	121816	2.15811e+06
2021-04-25	415	941672	122269	2.18493e+06
2021-04-26	416	946763	122721	2.21206e+06
2021-04-27	417	951875	123172	2.2395e+06
2021-04-28	418	957007	123623	2.26725e+06
2021-04-29	419	962160	124074	2.29531e+06
2021-04-30	420	967334	124524	2.3237e+06
2021-05-01	421	972529	124974	2.3524e+06
2021-05-02	422	977745	125423	2.38144e+06
2021-05-03	423	982981	125872	2.41079e+06
2021-05-04	424	988239	126320	2.44048e+06
2021-05-05	425	993517	126768	2.47051e+06
2021-05-06	426	998816	127215	2.50086e+06
2021-05-07	427	1.00414e+06	127661	2.53156e+06
2021-05-08	428	1.00948e+06	128107	2.5626e+06
2021-05-09	429	1.01484e+06	128552	2.59399e+06
2021-05-10	430	1.02022e+06	128997	2.62572e+06
2021-05-11	431	1.02562e+06	129441	2.65781e+06
2021-05-12	432	1.03105e+06	129885	2.69024e+06
2021-05-13	433	1.03649e+06	130327	2.72304e+06
2021-05-14	434	1.04196e+06	130769	2.7562e+06
2021-05-15	435	1.04745e+06	131211	2.78972e+06
2021-05-16	436	1.05296e+06	131652	2.8236e+06
2021-05-17	437	1.05848e+06	132092	2.85785e+06
2021-05-18	438	1.06403e+06	132531	2.89248e+06
2021-05-19	439	1.0696e+06	132970	2.92748e+06
2021-05-20	440	1.0752e+06	133407	2.96286e+06
2021-05-21	441	1.08081e+06	133844	2.99862e+06
2021-05-22	442	1.08644e+06	134281	3.03477e+06
2021-05-23	443	1.09209e+06	134716	3.0713e+06
2021-05-24	444	1.09777e+06	135151	3.10822e+06
2021-05-25	445	1.10346e+06	135585	3.14553e+06
2021-05-26	446	1.10918e+06	136018	3.18324e+06
2021-05-27	447	1.11492e+06	136450	3.22135e+06
2021-05-28	448	1.12068e+06	136881	3.25986e+06
2021-05-29	449	1.12645e+06	137312	3.29877e+06
2021-05-30	450	1.13225e+06	137742	3.33809e+06
2021-05-31	451	1.13807e+06	138170	3.37783e+06
2021-06-01	452	1.14391e+06	138598	3.41797e+06
2021-06-02	453	1.14977e+06	139025	3.45853e+06
2021-06-03	454	1.15566e+06	139451	3.49951e+06
2021-06-04	455	1.16156e+06	139876	3.54091e+06
2021-06-05	456	1.16748e+06	140300	3.58274e+06
2021-06-06	457	1.17343e+06	140723	3.625e+06
2021-06-07	458	1.17939e+06	141146	3.66768e+06
2021-06-08	459	1.18537e+06	141567	3.7108e+06
2021-06-09	460	1.19138e+06	141987	3.75435e+06
2021-06-10	461	1.1974e+06	142406	3.79834e+06
2021-06-11	462	1.20345e+06	142824	3.84278e+06
2021-06-12	463	1.20952e+06	143242	3.88765e+06
2021-06-13	464	1.2156e+06	143658	3.93298e+06
2021-06-14	465	1.22171e+06	144073	3.97875e+06
2021-06-15	466	1.22784e+06	144487	4.02497e+06
2021-06-16	467	1.23398e+06	144900	4.07165e+06
2021-06-17	468	1.24015e+06	145312	4.11879e+06
2021-06-18	469	1.24634e+06	145723	4.16638e+06
2021-06-19	470	1.25255e+06	146132	4.21444e+06
2021-06-20	471	1.25878e+06	146541	4.26296e+06
2021-06-21	472	1.26502e+06	146948	4.31195e+06
2021-06-22	473	1.27129e+06	147355	4.36141e+06
2021-06-23	474	1.27758e+06	147760	4.41134e+06
2021-06-24	475	1.28389e+06	148164	4.46174e+06
2021-06-25	476	1.29022e+06	148567	4.51262e+06
2021-06-26	477	1.29656e+06	148969	4.56397e+06
2021-06-27	478	1.30293e+06	149370	4.61581e+06
2021-06-28	479	1.30932e+06	149769	4.66813e+06
2021-06-29	480	1.31572e+06	150167	4.72093e+06
2021-06-30	481	1.32215e+06	150564	4.77422e+06
2021-07-01	482	1.3286e+06	150960	4.828e+06
2021-07-02	483	1.33506e+06	151355	4.88227e+06
2021-07-03	484	1.34155e+06	151748	4.93704e+06
2021-07-04	485	1.34805e+06	152141	4.99229e+06
2021-07-05	486	1.35457e+06	152532	5.04804e+06
2021-07-06	487	1.36111e+06	152921	5.10429e+06
2021-07-07	488	1.36768e+06	153310	5.16104e+06
2021-07-08	489	1.37426e+06	153697	5.21829e+06
2021-07-09	490	1.38086e+06	154083	5.27605e+06
2021-07-10	491	1.38748e+06	154468	5.3343e+06
2021-07-11	492	1.39411e+06	154851	5.39307e+06
2021-07-12	493	1.40077e+06	155233	5.45233e+06
2021-07-13	494	1.40745e+06	155614	5.51211e+06
2021-07-14	495	1.41414e+06	155994	5.5724e+06
2021-07-15	496	1.42085e+06	156372	5.63319e+06
2021-07-16	497	1.42758e+06	156749	5.6945e+06
2021-07-17	498	1.43433e+06	157124	5.75632e+06
2021-07-18	499	1.4411e+06	157499	5.81865e+06
2021-07-19	500	1.44789e+06	157872	5.8815e+06
2021-07-20	501	1.45469e+06	158243	5.94486e+06
2021-07-21	502	1.46152e+06	158613	6.00874e+06
2021-07-22	503	1.46836e+06	158982	6.07313e+06
2021-07-23	504	1.47522e+06	159350	6.13804e+06
2021-07-24	505	1.48209e+06	159716	6.20347e+06
2021-07-25	506	1.48899e+06	160081	6.26941e+06
2021-07-26	507	1.4959e+06	160445	6.33588e+06
2021-07-27	508	1.50283e+06	160807	6.40286e+06
2021-07-28	509	1.50978e+06	161168	6.47036e+06
2021-07-29	510	1.51674e+06	161527	6.53837e+06
2021-07-30	511	1.52373e+06	161885	6.60691e+06
2021-07-31	512	1.53073e+06	162242	6.67596e+06
2021-08-01	513	1.53775e+06	162597	6.74553e+06
2021-08-02	514	1.54478e+06	162951	6.81561e+06
2021-08-03	515	1.55183e+06	163303	6.88621e+06
2021-08-04	516	1.5589e+06	163654	6.95733e+06
2021-08-05	517	1.56598e+06	164004	7.02896e+06
2021-08-06	518	1.57309e+06	164352	7.10111e+06
2021-08-07	519	1.58021e+06	164699	7.17377e+06
2021-08-08	520	1.58734e+06	165044	7.24695e+06
2021-08-09	521	1.59449e+06	165388	7.32063e+06
2021-08-10	522	1.60166e+06	165730	7.39483e+06
2021-08-11	523	1.60884e+06	166072	7.46953e+06
2021-08-12	524	1.61605e+06	166411	7.54474e+06
2021-08-13	525	1.62326e+06	166749	7.62046e+06
2021-08-14	526	1.63049e+06	167086	7.69668e+06
2021-08-15	527	1.63774e+06	167422	7.77341e+06
2021-08-16	528	1.64501e+06	167755	7.85063e+06
2021-08-17	529	1.65228e+06	168088	7.92836e+06
2021-08-18	530	1.65958e+06	168419	8.00658e+06
2021-08-19	531	1.66689e+06	168749	8.08529e+06
2021-08-20	532	1.67421e+06	169077	8.1645e+06
2021-08-21	533	1.68156e+06	169403	8.2442e+06
2021-08-22	534	1.68891e+06	169729	8.32438e+06
2021-08-23	535	1.69628e+06	170052	8.40505e+06
2021-08-24	536	1.70367e+06	170375	8.4862e+06
2021-08-25	537	1.71107e+06	170696	8.56783e+06
2021-08-26	538	1.71848e+06	171015	8.64993e+06
2021-08-27	539	1.72591e+06	171333	8.73251e+06
2021-08-28	540	1.73335e+06	171650	8.81555e+06
2021-08-29	541	1.74081e+06	171965	8.89907e+06
2021-08-30	542	1.74828e+06	172278	8.98304e+06
2021-08-31	543	1.75576e+06	172590	9.06747e+06
2021-09-01	544	1.76326e+06	172901	9.15236e+06
2021-09-02	545	1.77077e+06	173210	9.2377e+06
2021-09-03	546	1.7783e+06	173518	9.32348e+06
2021-09-04	547	1.78584e+06	173824	9.40971e+06
2021-09-05	548	1.79339e+06	174129	9.49638e+06
2021-09-06	549	1.80096e+06	174432	9.58348e+06
2021-09-07	550	1.80853e+06	174734	9.67101e+06
2021-09-08	551	1.81612e+06	175035	9.75897e+06
2021-09-09	552	1.82373e+06	175334	9.84735e+06
2021-09-10	553	1.83134e+06	175631	9.93614e+06
2021-09-11	554	1.83897e+06	175927	1.00253e+07
2021-09-12	555	1.84661e+06	176222	1.0115e+07
2021-09-13	556	1.85427e+06	176515	1.0205e+07
2021-09-14	557	1.86193e+06	176807	1.02954e+07
2021-09-15	558	1.86961e+06	177097	1.03862e+07
2021-09-16	559	1.8773e+06	177386	1.04773e+07
2021-09-17	560	1.88499e+06	177673	1.05689e+07
2021-09-18	561	1.89271e+06	177959	1.06608e+07
2021-09-19	562	1.90043e+06	178243	1.07531e+07
2021-09-20	563	1.90816e+06	178526	1.08458e+07
2021-09-21	564	1.91591e+06	178808	1.09388e+07
2021-09-22	565	1.92366e+06	179088	1.10321e+07
2021-09-23	566	1.93143e+06	179366	1.11258e+07
2021-09-24	567	1.9392e+06	179643	1.12199e+07
2021-09-25	568	1.94699e+06	179919	1.13142e+07
2021-09-26	569	1.95479e+06	180193	1.14089e+07
2021-09-27	570	1.96259e+06	180466	1.15039e+07
2021-09-28	571	1.97041e+06	180738	1.15992e+07
2021-09-29	572	1.97824e+06	181008	1.16949e+07
2021-09-30	573	1.98607e+06	181276	1.17908e+07
2021-10-01	574	1.99392e+06	181543	1.1887e+07
2021-10-02	575	2.00177e+06	181809	1.19834e+07
2021-10-03	576	2.00963e+06	182073	1.20802e+07
2021-10-04	577	2.01751e+06	182336	1.21772e+07
2021-10-05	578	2.02539e+06	182597	1.22745e+07
2021-10-06	579	2.03328e+06	182857	1.2372e+07
2021-10-07	580	2.04117e+06	183116	1.24698e+07
2021-10-08	581	2.04908e+06	183373	1.25678e+07
2021-10-09	582	2.057e+06	183629	1.2666e+07
2021-10-10	583	2.06492e+06	183883	1.27644e+07
2021-10-11	584	2.07285e+06	184136	1.28631e+07
2021-10-12	585	2.08078e+06	184387	1.2962e+07
2021-10-13	586	2.08873e+06	184637	1.3061e+07
2021-10-14	587	2.09668e+06	184886	1.31603e+07
2021-10-15	588	2.10464e+06	185133	1.32597e+07
2021-10-16	589	2.11261e+06	185379	1.33593e+07
2021-10-17	590	2.12058e+06	185624	1.3459e+07
2021-10-18	591	2.12856e+06	185867	1.35589e+07
2021-10-19	592	2.13654e+06	186109	1.3659e+07
2021-10-20	593	2.14454e+06	186349	1.37592e+07
2021-10-21	594	2.15254e+06	186588	1.38595e+07
2021-10-22	595	2.16054e+06	186826	1.39599e+07
2021-10-23	596	2.16855e+06	187062	1.40604e+07
2021-10-24	597	2.17656e+06	187297	1.41611e+07
2021-10-25	598	2.18458e+06	187531	1.42618e+07
2021-10-26	599	2.19261e+06	187763	1.43626e+07
2021-10-27	600	2.20064e+06	187994	1.44635e+07
2021-10-28	601	2.20868e+06	188223	1.45645e+07
2021-10-29	602	2.21672e+06	188452	1.46655e+07
2021-10-30	603	2.22476e+06	188678	1.47666e+07
2021-10-31	604	2.23281e+06	188904	1.48677e+07
2021-11-01	605	2.24086e+06	189128	1.49688e+07
2021-11-02	606	2.24892e+06	189351	1.507e+07
2021-11-03	607	2.25698e+06	189573	1.51712e+07
2021-11-04	608	2.26504e+06	189793	1.52723e+07
2021-11-05	609	2.27311e+06	190012	1.53735e+07
2021-11-06	610	2.28118e+06	190229	1.54747e+07
2021-11-07	611	2.28926e+06	190446	1.55758e+07
2021-11-08	612	2.29733e+06	190660	1.56769e+07
2021-11-09	613	2.30541e+06	190874	1.5778e+07
2021-11-10	614	2.3135e+06	191087	1.5879e+07
2021-11-11	615	2.32158e+06	191298	1.59799e+07
2021-11-12	616	2.32967e+06	191507	1.60808e+07
2021-11-13	617	2.33776e+06	191716	1.61816e+07
2021-11-14	618	2.34585e+06	191923	1.62823e+07
2021-11-15	619	2.35394e+06	192129	1.6383e+07
2021-11-16	620	2.36203e+06	192334	1.64835e+07
2021-11-17	621	2.37013e+06	192537	1.65839e+07
2021-11-18	622	2.37822e+06	192740	1.66842e+07
2021-11-19	623	2.38632e+06	192941	1.67844e+07
2021-11-20	624	2.39441e+06	193140	1.68844e+07
2021-11-21	625	2.40251e+06	193339	1.69843e+07
2021-11-22	626	2.41061e+06	193536	1.7084e+07
2021-11-23	627	2.41871e+06	193732	1.71836e+07
2021-11-24	628	2.42681e+06	193927	1.7283e+07
2021-11-25	629	2.43491e+06	194120	1.73822e+07
2021-11-26	630	2.443e+06	194313	1.74812e+07
2021-11-27	631	2.4511e+06	194504	1.75801e+07
2021-11-28	632	2.4592e+06	194694	1.76787e+07
2021-11-29	633	2.46729e+06	194882	1.77771e+07
2021-11-30	634	2.47539e+06	195070	1.78753e+07
2021-12-01	635	2.48348e+06	195256	1.79733e+07
2021-12-02	636	2.49157e+06	195441	1.8071e+07
2021-12-03	637	2.49966e+06	195625	1.81685e+07
2021-12-04	638	2.50775e+06	195808	1.82657e+07
2021-12-05	639	2.51583e+06	195990	1.83627e+07
2021-12-06	640	2.52392e+06	196170	1.84594e+07
2021-12-07	641	2.532e+06	196349	1.85558e+07
2021-12-08	642	2.54008e+06	196527	1.8652e+07
2021-12-09	643	2.54815e+06	196704	1.87479e+07
2021-12-10	644	2.55623e+06	196880	1.88434e+07
2021-12-11	645	2.5643e+06	197055	1.89387e+07
2021-12-12	646	2.57236e+06	197228	1.90337e+07
2021-12-13	647	2.58043e+06	197401	1.91283e+07
2021-12-14	648	2.58849e+06	197572	1.92226e+07
2021-12-15	649	2.59654e+06	197742	1.93166e+07
2021-12-16	650	2.60459e+06	197911	1.94103e+07
2021-12-17	651	2.61264e+06	198079	1.95036e+07
2021-12-18	652	2.62068e+06	198246	1.95965e+07
2021-12-19	653	2.62872e+06	198412	1.96891e+07
2021-12-20	654	2.63676e+06	198576	1.97814e+07
2021-12-21	655	2.64478e+06	198740	1.98733e+07
2021-12-22	656	2.65281e+06	198902	1.99648e+07
2021-12-23	657	2.66083e+06	199064	2.00559e+07
2021-12-24	658	2.66884e+06	199224	2.01466e+07
2021-12-25	659	2.67685e+06	199383	2.0237e+07
2021-12-26	660	2.68485e+06	199541	2.03269e+07
2021-12-27	661	2.69285e+06	199698	2.04165e+07
2021-12-28	662	2.70084e+06	199854	2.05056e+07
2021-12-29	663	2.70882e+06	200009	2.05943e+07
2021-12-30	664	2.7168e+06	200163	2.06827e+07
2021-12-31	665	2.72477e+06	200316	2.07706e+07
2022-01-01	666	2.73273e+06	200468	2.0858e+07
2022-01-02	667	2.74069e+06	200619	2.09451e+07
2022-01-03	668	2.74864e+06	200769	2.10317e+07
2022-01-04	669	2.75658e+06	200918	2.11178e+07
2022-01-05	670	2.76452e+06	201065	2.12036e+07
2022-01-06	671	2.77244e+06	201212	2.12888e+07
2022-01-07	672	2.78036e+06	201358	2.13737e+07
2022-01-08	673	2.78828e+06	201503	2.1458e+07
2022-01-09	674	2.79618e+06	201646	2.15419e+07
2022-01-10	675	2.80407e+06	201789	2.16254e+07
2022-01-11	676	2.81196e+06	201931	2.17084e+07
2022-01-12	677	2.81984e+06	202072	2.17909e+07
2022-01-13	678	2.82771e+06	202212	2.18729e+07
2022-01-14	679	2.83557e+06	202351	2.19545e+07
2022-01-15	680	2.84342e+06	202489	2.20355e+07
2022-01-16	681	2.85126e+06	202626	2.21161e+07
2022-01-17	682	2.85909e+06	202762	2.21963e+07
2022-01-18	683	2.86692e+06	202897	2.22759e+07
2022-01-19	684	2.87473e+06	203031	2.2355e+07
2022-01-20	685	2.88253e+06	203164	2.24337e+07
2022-01-21	686	2.89033e+06	203297	2.25118e+07
2022-01-22	687	2.89811e+06	203428	2.25895e+07
2022-01-23	688	2.90588e+06	203558	2.26666e+07
2022-01-24	689	2.91365e+06	203688	2.27433e+07
2022-01-25	690	2.9214e+06	203817	2.28194e+07
2022-01-26	691	2.92914e+06	203944	2.28951e+07
2022-01-27	692	2.93687e+06	204071	2.29702e+07
2022-01-28	693	2.94459e+06	204197	2.30448e+07
2022-01-29	694	2.95229e+06	204322	2.3119e+07
2022-01-30	695	2.95999e+06	204446	2.31926e+07
2022-01-31	696	2.96767e+06	204570	2.32657e+07
2022-02-01	697	2.97535e+06	204692	2.33383e+07
2022-02-02	698	2.98301e+06	204814	2.34103e+07
2022-02-03	699	2.99066e+06	204934	2.34819e+07
2022-02-04	700	2.99829e+06	205054	2.35529e+07
2022-02-05	701	3.00592e+06	205173	2.36235e+07
2022-02-06	702	3.01353e+06	205291	2.36935e+07
2022-02-07	703	3.02113e+06	205409	2.3763e+07
2022-02-08	704	3.02872e+06	205525	2.3832e+07
2022-02-09	705	3.03629e+06	205641	2.39004e+07
2022-02-10	706	3.04385e+06	205756	2.39684e+07
2022-02-11	707	3.0514e+06	205870	2.40358e+07
2022-02-12	708	3.05893e+06	205983	2.41027e+07
2022-02-13	709	3.06645e+06	206095	2.41691e+07
2022-02-14	710	3.07396e+06	206207	2.4235e+07
2022-02-15	711	3.08146e+06	206318	2.43003e+07
2022-02-16	712	3.08894e+06	206427	2.43651e+07
2022-02-17	713	3.0964e+06	206537	2.44295e+07
2022-02-18	714	3.10385e+06	206645	2.44933e+07
2022-02-19	715	3.11129e+06	206753	2.45566e+07
2022-02-20	716	3.11872e+06	206859	2.46193e+07
2022-02-21	717	3.12612e+06	206965	2.46816e+07
2022-02-22	718	3.13352e+06	207071	2.47433e+07
2022-02-23	719	3.1409e+06	207175	2.48046e+07
2022-02-24	720	3.14827e+06	207279	2.48653e+07
2022-02-25	721	3.15562e+06	207382	2.49255e+07
2022-02-26	722	3.16295e+06	207484	2.49852e+07
2022-02-27	723	3.17027e+06	207586	2.50444e+07
2022-02-28	724	3.17758e+06	207686	2.51031e+07
2022-03-01	725	3.18487e+06	207786	2.51613e+07
2022-03-02	726	3.19214e+06	207886	2.5219e+07
2022-03-03	727	3.1994e+06	207984	2.52761e+07
2022-03-04	728	3.20664e+06	208082	2.53328e+07
2022-03-05	729	3.21387e+06	208179	2.5389e+07
2022-03-06	730	3.22108e+06	208276	2.54447e+07
2022-03-07	731	3.22827e+06	208371	2.54999e+07
2022-03-08	732	3.23545e+06	208466	2.55546e+07
2022-03-09	733	3.24262e+06	208561	2.56088e+07
2022-03-10	734	3.24976e+06	208654	2.56625e+07
2022-03-11	735	3.25689e+06	208747	2.57157e+07
2022-03-12	736	3.26401e+06	208839	2.57684e+07
2022-03-13	737	3.2711e+06	208931	2.58207e+07
2022-03-14	738	3.27818e+06	209022	2.58724e+07
2022-03-15	739	3.28525e+06	209112	2.59237e+07
2022-03-16	740	3.29229e+06	209201	2.59745e+07
2022-03-17	741	3.29932e+06	209290	2.60249e+07
2022-03-18	742	3.30633e+06	209378	2.60747e+07
2022-03-19	743	3.31333e+06	209466	2.61241e+07
2022-03-20	744	3.3203e+06	209553	2.6173e+07
2022-03-21	745	3.32726e+06	209639	2.62215e+07
2022-03-22	746	3.33421e+06	209725	2.62695e+07
2022-03-23	747	3.34113e+06	209810	2.6317e+07
2022-03-24	748	3.34804e+06	209894	2.63641e+07
2022-03-25	749	3.35493e+06	209978	2.64107e+07
2022-03-26	750	3.3618e+06	210061	2.64569e+07
2022-03-27	751	3.36865e+06	210143	2.65026e+07
2022-03-28	752	3.37548e+06	210225	2.65478e+07
2022-03-29	753	3.3823e+06	210306	2.65926e+07
2022-03-30	754	3.3891e+06	210387	2.6637e+07
2022-03-31	755	3.39588e+06	210467	2.66809e+07
2022-04-01	756	3.40264e+06	210546	2.67244e+07
2022-04-02	757	3.40939e+06	210625	2.67675e+07
2022-04-03	758	3.41611e+06	210703	2.68101e+07
2022-04-04	759	3.42282e+06	210781	2.68523e+07
2022-04-05	760	3.42951e+06	210858	2.68941e+07
2022-04-06	761	3.43618e+06	210934	2.69354e+07
2022-04-07	762	3.44283e+06	211010	2.69763e+07
2022-04-08	763	3.44946e+06	211086	2.70168e+07
2022-04-09	764	3.45607e+06	211160	2.70569e+07
2022-04-10	765	3.46266e+06	211234	2.70966e+07
2022-04-11	766	3.46924e+06	211308	2.71359e+07
2022-04-12	767	3.47579e+06	211381	2.71747e+07
2022-04-13	768	3.48233e+06	211454	2.72132e+07
2022-04-14	769	3.48885e+06	211526	2.72512e+07
2022-04-15	770	3.49535e+06	211597	2.72889e+07
2022-04-16	771	3.50182e+06	211668	2.73261e+07
2022-04-17	772	3.50828e+06	211738	2.7363e+07
2022-04-18	773	3.51472e+06	211808	2.73995e+07
2022-04-19	774	3.52114e+06	211877	2.74356e+07
2022-04-20	775	3.52754e+06	211946	2.74713e+07
2022-04-21	776	3.53392e+06	212014	2.75066e+07
2022-04-22	777	3.54028e+06	212082	2.75415e+07
2022-04-23	778	3.54662e+06	212149	2.75761e+07
2022-04-24	779	3.55294e+06	212216	2.76103e+07
2022-04-25	780	3.55925e+06	212282	2.76441e+07
2022-04-26	781	3.56553e+06	212347	2.76776e+07
2022-04-27	782	3.57179e+06	212413	2.77107e+07
2022-04-28	783	3.57803e+06	212477	2.77435e+07
2022-04-29	784	3.58425e+06	212541	2.77758e+07
2022-04-30	785	3.59045e+06	212605	2.78079e+07
2022-05-01	786	3.59663e+06	212668	2.78396e+07
2022-05-02	787	3.60279e+06	212731	2.78709e+07
2022-05-03	788	3.60894e+06	212793	2.79019e+07
2022-05-04	789	3.61506e+06	212855	2.79325e+07
2022-05-05	790	3.62116e+06	212916	2.79628e+07
2022-05-06	791	3.62724e+06	212977	2.79928e+07
2022-05-07	792	3.6333e+06	213037	2.80225e+07
2022-05-08	793	3.63933e+06	213097	2.80518e+07
2022-05-09	794	3.64535e+06	213156	2.80808e+07
2022-05-10	795	3.65135e+06	213215	2.81094e+07
2022-05-11	796	3.65733e+06	213274	2.81378e+07
2022-05-12	797	3.66329e+06	213332	2.81658e+07
2022-05-13	798	3.66922e+06	213389	2.81935e+07
2022-05-14	799	3.67514e+06	213446	2.82209e+07
2022-05-15	800	3.68104e+06	213503	2.8248e+07
2022-05-16	801	3.68691e+06	213559	2.82747e+07
2022-05-17	802	3.69277e+06	213615	2.83012e+07
2022-05-18	803	3.6986e+06	213670	2.83274e+07
2022-05-19	804	3.70441e+06	213725	2.83533e+07
2022-05-20	805	3.7102e+06	213780	2.83788e+07
2022-05-21	806	3.71598e+06	213834	2.84041e+07
2022-05-22	807	3.72173e+06	213888	2.84291e+07
2022-05-23	808	3.72746e+06	213941	2.84538e+07
2022-05-24	809	3.73317e+06	213994	2.84782e+07
2022-05-25	810	3.73886e+06	214046	2.85024e+07
2022-05-26	811	3.74452e+06	214098	2.85262e+07
2022-05-27	812	3.75017e+06	214150	2.85498e+07
2022-05-28	813	3.7558e+06	214201	2.85731e+07
2022-05-29	814	3.7614e+06	214252	2.85962e+07
2022-05-30	815	3.76699e+06	214302	2.8619e+07
2022-05-31	816	3.77255e+06	214352	2.86415e+07
2022-06-01	817	3.77809e+06	214402	2.86637e+07
2022-06-02	818	3.78361e+06	214451	2.86857e+07
2022-06-03	819	3.78912e+06	214500	2.87074e+07
2022-06-04	820	3.7946e+06	214548	2.87289e+07
2022-06-05	821	3.80005e+06	214596	2.87501e+07
2022-06-06	822	3.80549e+06	214644	2.87711e+07
2022-06-07	823	3.81091e+06	214692	2.87918e+07
2022-06-08	824	3.81631e+06	214739	2.88123e+07
2022-06-09	825	3.82168e+06	214785	2.88326e+07
2022-06-10	826	3.82704e+06	214831	2.88526e+07
2022-06-11	827	3.83237e+06	214877	2.88723e+07
2022-06-12	828	3.83769e+06	214923	2.88918e+07
2022-06-13	829	3.84298e+06	214968	2.89111e+07
2022-06-14	830	3.84825e+06	215013	2.89302e+07
2022-06-15	831	3.8535e+06	215057	2.8949e+07
2022-06-16	832	3.85873e+06	215101	2.89677e+07
2022-06-17	833	3.86394e+06	215145	2.89861e+07
2022-06-18	834	3.86913e+06	215189	2.90042e+07
2022-06-19	835	3.87429e+06	215232	2.90222e+07
2022-06-20	836	3.87944e+06	215274	2.90399e+07
2022-06-21	837	3.88456e+06	215317	2.90574e+07
2022-06-22	838	3.88967e+06	215359	2.90748e+07
2022-06-23	839	3.89475e+06	215401	2.90919e+07
2022-06-24	840	3.89982e+06	215442	2.91088e+07
2022-06-25	841	3.90486e+06	215483	2.91255e+07
2022-06-26	842	3.90988e+06	215524	2.9142e+07
2022-06-27	843	3.91488e+06	215564	2.91583e+07
2022-06-28	844	3.91986e+06	215604	2.91744e+07
2022-06-29	845	3.92482e+06	215644	2.91903e+07
2022-06-30	846	3.92976e+06	215684	2.9206e+07
2022-07-01	847	3.93468e+06	215723	2.92215e+07
2022-07-02	848	3.93958e+06	215762	2.92368e+07
2022-07-03	849	3.94445e+06	215800	2.9252e+07
2022-07-04	850	3.94931e+06	215838	2.92669e+07
2022-07-05	851	3.95414e+06	215876	2.92817e+07
2022-07-06	852	3.95896e+06	215914	2.92963e+07
2022-07-07	853	3.96375e+06	215951	2.93107e+07
2022-07-08	854	3.96853e+06	215988	2.93249e+07
2022-07-09	855	3.97328e+06	216025	2.9339e+07
2022-07-10	856	3.97802e+06	216062	2.93529e+07
2022-07-11	857	3.98273e+06	216098	2.93666e+07
2022-07-12	858	3.98742e+06	216134	2.93802e+07
2022-07-13	859	3.99209e+06	216169	2.93936e+07
2022-07-14	860	3.99674e+06	216205	2.94068e+07
2022-07-15	861	4.00138e+06	216240	2.94198e+07
2022-07-16	862	4.00599e+06	216275	2.94327e+07
2022-07-17	863	4.01058e+06	216309	2.94455e+07
2022-07-18	864	4.01515e+06	216343	2.9458e+07
2022-07-19	865	4.0197e+06	216377	2.94705e+07
2022-07-20	866	4.02423e+06	216411	2.94827e+07
2022-07-21	867	4.02874e+06	216444	2.94949e+07
2022-07-22	868	4.03323e+06	216477	2.95068e+07
2022-07-23	869	4.0377e+06	216510	2.95186e+07
2022-07-24	870	4.04215e+06	216543	2.95303e+07
2022-07-25	871	4.04658e+06	216575	2.95418e+07
2022-07-26	872	4.05099e+06	216607	2.95532e+07
2022-07-27	873	4.05538e+06	216639	2.95645e+07
2022-07-28	874	4.05975e+06	216671	2.95756e+07
2022-07-29	875	4.0641e+06	216702	2.95865e+07
2022-07-30	876	4.06843e+06	216733	2.95974e+07
2022-07-31	877	4.07274e+06	216764	2.96081e+07
2022-08-01	878	4.07703e+06	216795	2.96186e+07
2022-08-02	879	4.0813e+06	216825	2.9629e+07
2022-08-03	880	4.08555e+06	216855	2.96393e+07
2022-08-04	881	4.08979e+06	216885	2.96495e+07
2022-08-05	882	4.094e+06	216914	2.96595e+07
2022-08-06	883	4.09819e+06	216944	2.96695e+07
2022-08-07	884	4.10236e+06	216973	2.96792e+07
2022-08-08	885	4.10652e+06	217002	2.96889e+07
2022-08-09	886	4.11065e+06	217031	2.96985e+07
2022-08-10	887	4.11477e+06	217059	2.97079e+07
2022-08-11	888	4.11886e+06	217087	2.97172e+07
2022-08-12	889	4.12294e+06	217115	2.97264e+07
2022-08-13	890	4.127e+06	217143	2.97354e+07
2022-08-14	891	4.13104e+06	217171	2.97444e+07
2022-08-15	892	4.13506e+06	217198	2.97532e+07
2022-08-16	893	4.13906e+06	217225	2.9762e+07
2022-08-17	894	4.14304e+06	217252	2.97706e+07
2022-08-18	895	4.147e+06	217279	2.97791e+07
2022-08-19	896	4.15094e+06	217305	2.97875e+07
2022-08-20	897	4.15487e+06	217331	2.97958e+07
2022-08-21	898	4.15877e+06	217357	2.9804e+07
2022-08-22	899	4.16266e+06	217383	2.98121e+07
2022-08-23	900	4.16653e+06	217409	2.98201e+07
2022-08-24	901	4.17037e+06	217434	2.9828e+07
2022-08-25	902	4.1742e+06	217460	2.98358e+07
2022-08-26	903	4.17802e+06	217485	2.98435e+07
2022-08-27	904	4.18181e+06	217509	2.9851e+07
2022-08-28	905	4.18558e+06	217534	2.98585e+07
2022-08-29	906	4.18934e+06	217558	2.98659e+07
2022-08-30	907	4.19308e+06	217583	2.98732e+07
2022-08-31	908	4.1968e+06	217607	2.98804e+07
2022-09-01	909	4.2005e+06	217631	2.98876e+07
2022-09-02	910	4.20418e+06	217654	2.98946e+07
2022-09-03	911	4.20785e+06	217678	2.99015e+07
2022-09-04	912	4.21149e+06	217701	2.99084e+07
2022-09-05	913	4.21512e+06	217724	2.99151e+07
2022-09-06	914	4.21873e+06	217747	2.99218e+07
2022-09-07	915	4.22232e+06	217770	2.99284e+07
2022-09-08	916	4.2259e+06	217792	2.99349e+07
2022-09-09	917	4.22946e+06	217814	2.99413e+07
2022-09-10	918	4.233e+06	217837	2.99477e+07
2022-09-11	919	4.23652e+06	217859	2.99539e+07
2022-09-12	920	4.24002e+06	217880	2.99601e+07
2022-09-13	921	4.24351e+06	217902	2.99662e+07
2022-09-14	922	4.24697e+06	217923	2.99723e+07
2022-09-15	923	4.25042e+06	217945	2.99782e+07
2022-09-16	924	4.25386e+06	217966	2.99841e+07
2022-09-17	925	4.25727e+06	217987	2.99899e+07
2022-09-18	926	4.26067e+06	218008	2.99956e+07
2022-09-19	927	4.26405e+06	218028	3.00012e+07
2022-09-20	928	4.26742e+06	218049	3.00068e+07
2022-09-21	929	4.27076e+06	218069	3.00123e+07
2022-09-22	930	4.27409e+06	218089	3.00177e+07
2022-09-23	931	4.2774e+06	218109	3.00231e+07
2022-09-24	932	4.2807e+06	218129	3.00284e+07
2022-09-25	933	4.28398e+06	218148	3.00336e+07
2022-09-26	934	4.28724e+06	218168	3.00388e+07
2022-09-27	935	4.29048e+06	218187	3.00439e+07
2022-09-28	936	4.29371e+06	218206	3.00489e+07
2022-09-29	937	4.29692e+06	218225	3.00538e+07
2022-09-30	938	4.30012e+06	218244	3.00587e+07
2022-10-01	939	4.30329e+06	218263	3.00636e+07
2022-10-02	940	4.30646e+06	218281	3.00683e+07
2022-10-03	941	4.3096e+06	218300	3.00731e+07
2022-10-04	942	4.31273e+06	218318	3.00777e+07
2022-10-05	943	4.31584e+06	218336	3.00823e+07
2022-10-06	944	4.31894e+06	218354	3.00868e+07
2022-10-07	945	4.32201e+06	218372	3.00913e+07
2022-10-08	946	4.32508e+06	218389	3.00957e+07
2022-10-09	947	4.32812e+06	218407	3.01001e+07
2022-10-10	948	4.33116e+06	218424	3.01044e+07
2022-10-11	949	4.33417e+06	218441	3.01086e+07
2022-10-12	950	4.33717e+06	218459	3.01128e+07
2022-10-13	951	4.34015e+06	218475	3.01169e+07
2022-10-14	952	4.34312e+06	218492	3.0121e+07
2022-10-15	953	4.34607e+06	218509	3.0125e+07
2022-10-16	954	4.349e+06	218526	3.0129e+07
2022-10-17	955	4.35192e+06	218542	3.01329e+07
2022-10-18	956	4.35483e+06	218558	3.01368e+07
2022-10-19	957	4.35772e+06	218574	3.01406e+07
2022-10-20	958	4.36059e+06	218590	3.01444e+07
2022-10-21	959	4.36345e+06	218606	3.01481e+07
2022-10-22	960	4.36629e+06	218622	3.01518e+07
2022-10-23	961	4.36912e+06	218638	3.01555e+07
2022-10-24	962	4.37193e+06	218653	3.0159e+07
2022-10-25	963	4.37473e+06	218668	3.01626e+07
2022-10-26	964	4.37751e+06	218684	3.01661e+07
2022-10-27	965	4.38027e+06	218699	3.01695e+07
2022-10-28	966	4.38302e+06	218714	3.01729e+07
2022-10-29	967	4.38576e+06	218729	3.01763e+07
2022-10-30	968	4.38848e+06	218743	3.01796e+07
2022-10-31	969	4.39119e+06	218758	3.01828e+07
2022-11-01	970	4.39388e+06	218773	3.01861e+07
2022-11-02	971	4.39656e+06	218787	3.01893e+07
2022-11-03	972	4.39922e+06	218801	3.01924e+07
2022-11-04	973	4.40187e+06	218815	3.01955e+07
2022-11-05	974	4.4045e+06	218830	3.01986e+07
2022-11-06	975	4.40712e+06	218843	3.02016e+07
2022-11-07	976	4.40973e+06	218857	3.02046e+07
2022-11-08	977	4.41232e+06	218871	3.02075e+07
2022-11-09	978	4.41489e+06	218885	3.02104e+07
2022-11-10	979	4.41745e+06	218898	3.02133e+07
2022-11-11	980	4.42e+06	218911	3.02161e+07
2022-11-12	981	4.42253e+06	218925	3.02189e+07
2022-11-13	982	4.42505e+06	218938	3.02217e+07
2022-11-14	983	4.42756e+06	218951	3.02244e+07
2022-11-15	984	4.43005e+06	218964	3.02271e+07
2022-11-16	985	4.43253e+06	218977	3.02297e+07
2022-11-17	986	4.43499e+06	218989	3.02323e+07
2022-11-18	987	4.43744e+06	219002	3.02349e+07
2022-11-19	988	4.43988e+06	219015	3.02375e+07
2022-11-20	989	4.4423e+06	219027	3.024e+07
2022-11-21	990	4.44471e+06	219039	3.02425e+07
2022-11-22	991	4.44711e+06	219052	3.02449e+07
2022-11-23	992	4.44949e+06	219064	3.02473e+07
2022-11-24	993	4.45186e+06	219076	3.02497e+07
2022-11-25	994	4.45421e+06	219088	3.02521e+07
2022-11-26	995	4.45656e+06	219099	3.02544e+07
2022-11-27	996	4.45888e+06	219111	3.02567e+07
2022-11-28	997	4.4612e+06	219123	3.0259e+07
2022-11-29	998	4.4635e+06	219134	3.02612e+07
2022-11-30	999	4.46579e+06	219146	3.02634e+07
2022-12-01	1000	4.46807e+06	219157	3.02656e+07
2022-12-02	1001	4.47033e+06	219168	3.02677e+07
2022-12-03	1002	4.47259e+06	219180	3.02699e+07
2022-12-04	1003	4.47482e+06	219191	3.02719e+07
2022-12-05	1004	4.47705e+06	219202	3.0274e+07
2022-12-06	1005	4.47926e+06	219213	3.0276e+07
2022-12-07	1006	4.48146e+06	219223	3.02781e+07
2022-12-08	1007	4.48365e+06	219234	3.028e+07
2022-12-09	1008	4.48583e+06	219245	3.0282e+07
2022-12-10	1009	4.48799e+06	219255	3.02839e+07
2022-12-11	1010	4.49014e+06	219266	3.02858e+07
2022-12-12	1011	4.49228e+06	219276	3.02877e+07
2022-12-13	1012	4.4944e+06	219286	3.02896e+07
2022-12-14	1013	4.49652e+06	219297	3.02914e+07
2022-12-15	1014	4.49862e+06	219307	3.02932e+07
2022-12-16	1015	4.50071e+06	219317	3.0295e+07
2022-12-17	1016	4.50279e+06	219327	3.02968e+07
2022-12-18	1017	4.50485e+06	219337	3.02985e+07
2022-12-19	1018	4.50691e+06	219346	3.03002e+07
2022-12-20	1019	4.50895e+06	219356	3.03019e+07
2022-12-21	1020	4.51098e+06	219366	3.03036e+07
2022-12-22	1021	4.513e+06	219375	3.03053e+07
2022-12-23	1022	4.515e+06	219385	3.03069e+07
2022-12-24	1023	4.517e+06	219394	3.03085e+07
2022-12-25	1024	4.51898e+06	219404	3.03101e+07
2022-12-26	1025	4.52095e+06	219413	3.03116e+07
2022-12-27	1026	4.52291e+06	219422	3.03132e+07
2022-12-28	1027	4.52486e+06	219431	3.03147e+07
2022-12-29	1028	4.5268e+06	219440	3.03162e+07
2022-12-30	1029	4.52873e+06	219449	3.03177e+07
2022-12-31	1030	4.53064e+06	219458	3.03192e+07
2023-01-01	1031	4.53254e+06	219467	3.03206e+07
2023-01-02	1032	4.53444e+06	219476	3.0322e+07
2023-01-03	1033	4.53632e+06	219484	3.03235e+07
2023-01-04	1034	4.53819e+06	219493	3.03248e+07
2023-01-05	1035	4.54005e+06	219501	3.03262e+07
2023-01-06	1036	4.5419e+06	219510	3.03276e+07
2023-01-07	1037	4.54374e+06	219518	3.03289e+07
2023-01-08	1038	4.54556e+06	219526	3.03302e+07
2023-01-09	1039	4.54738e+06	219535	3.03315e+07
2023-01-10	1040	4.54918e+06	219543	3.03328e+07
2023-01-11	1041	4.55098e+06	219551	3.03341e+07
2023-01-12	1042	4.55276e+06	219559	3.03353e+07
2023-01-13	1043	4.55454e+06	219567	3.03366e+07
2023-01-14	1044	4.5563e+06	219575	3.03378e+07
2023-01-15	1045	4.55805e+06	219583	3.0339e+07
2023-01-16	1046	4.5598e+06	219591	3.03402e+07
2023-01-17	1047	4.56153e+06	219598	3.03413e+07
2023-01-18	1048	4.56325e+06	219606	3.03425e+07
2023-01-19	1049	4.56496e+06	219614	3.03436e+07
2023-01-20	1050	4.56666e+06	219621	3.03448e+07
2023-01-21	1051	4.56836e+06	219629	3.03459e+07
2023-01-22	1052	4.57004e+06	219636	3.0347e+07
2023-01-23	1053	4.57171e+06	219643	3.0348e+07
2023-01-24	1054	4.57337e+06	219651	3.03491e+07
2023-01-25	1055	4.57502e+06	219658	3.03502e+07
2023-01-26	1056	4.57666e+06	219665	3.03512e+07
2023-01-27	1057	4.5783e+06	219672	3.03522e+07
2023-01-28	1058	4.57992e+06	219679	3.03532e+07
2023-01-29	1059	4.58153e+06	219686	3.03542e+07
2023-01-30	1060	4.58313e+06	219693	3.03552e+07
2023-01-31	1061	4.58473e+06	219700	3.03562e+07
2023-02-01	1062	4.58631e+06	219707	3.03572e+07
2023-02-02	1063	4.58789e+06	219714	3.03581e+07
2023-02-03	1064	4.58945e+06	219720	3.0359e+07
2023-02-04	1065	4.59101e+06	219727	3.036e+07
2023-02-05	1066	4.59255e+06	219733	3.03609e+07
2023-02-06	1067	4.59409e+06	219740	3.03618e+07
2023-02-07	1068	4.59562e+06	219747	3.03627e+07
2023-02-08	1069	4.59714e+06	219753	3.03635e+07
2023-02-09	1070	4.59864e+06	219759	3.03644e+07
2023-02-10	1071	4.60014e+06	219766	3.03653e+07
2023-02-11	1072	4.60164e+06	219772	3.03661e+07
2023-02-12	1073	4.60312e+06	219778	3.03669e+07
2023-02-13	1074	4.60459e+06	219784	3.03677e+07
2023-02-14	1075	4.60606e+06	219791	3.03686e+07
2023-02-15	1076	4.60751e+06	219797	3.03694e+07
2023-02-16	1077	4.60896e+06	219803	3.03701e+07
2023-02-17	1078	4.6104e+06	219809	3.03709e+07
2023-02-18	1079	4.61182e+06	219815	3.03717e+07
2023-02-19	1080	4.61324e+06	219820	3.03724e+07
2023-02-20	1081	4.61466e+06	219826	3.03732e+07
2023-02-21	1082	4.61606e+06	219832	3.03739e+07
2023-02-22	1083	4.61745e+06	219838	3.03746e+07
2023-02-23	1084	4.61884e+06	219843	3.03754e+07
2023-02-24	1085	4.62022e+06	219849	3.03761e+07
2023-02-25	1086	4.62159e+06	219855	3.03768e+07
2023-02-26	1087	4.62295e+06	219860	3.03775e+07
2023-02-27	1088	4.6243e+06	219866	3.03781e+07
2023-02-28	1089	4.62565e+06	219871	3.03788e+07
2023-03-01	1090	4.62698e+06	219877	3.03795e+07
2023-03-02	1091	4.62831e+06	219882	3.03801e+07
2023-03-03	1092	4.62963e+06	219887	3.03808e+07
2023-03-04	1093	4.63094e+06	219893	3.03814e+07
2023-03-05	1094	4.63225e+06	219898	3.0382e+07
2023-03-06	1095	4.63354e+06	219903	3.03827e+07
2023-03-07	1096	4.63483e+06	219908	3.03833e+07
2023-03-08	1097	4.63611e+06	219913	3.03839e+07
2023-03-09	1098	4.63738e+06	219918	3.03845e+07
2023-03-10	1099	4.63865e+06	219923	3.03851e+07
2023-03-11	1100	4.63991e+06	219928	3.03856e+07
2023-03-12	1101	4.64115e+06	219933	3.03862e+07
2023-03-13	1102	4.6424e+06	219938	3.03868e+07
2023-03-14	1103	4.64363e+06	219943	3.03873e+07
2023-03-15	1104	4.64486e+06	219948	3.03879e+07
2023-03-16	1105	4.64607e+06	219953	3.03884e+07
2023-03-17	1106	4.64729e+06	219957	3.0389e+07
2023-03-18	1107	4.64849e+06	219962	3.03895e+07
2023-03-19	1108	4.64969e+06	219967	3.039e+07
2023-03-20	1109	4.65087e+06	219971	3.03905e+07
